# Supplementary material for: Tricarbonyl[tris(1-methyl-1H-imidazol-2-yl-κN 3)methanol]manganese(I) trifluoromethanesulfonate
Source: Acta Crystallogr Sect E Struct Rep Online. 2012 Aug 23;68(Pt 9):m1202–3. doi: 10.1107/S1600536812035891 (PMC3435617; doi:10.1107/S1600536812035891)
Supplement: Supplementary file 1 [file e-68-m1202-sup1.cif]

##############################################################################
#                                                                            #
# This CIF contains the data in a paper accepted for publication in          #
# Acta Crystallographica Section E. It conforms to the requirements of       #
# Notes for Authors for Acta Crystallographica Section E, and has been       #
# peer reviewed under the auspices of the IUCr Commission on Journals.       #
#                                                                            #
# Full details of the Crystallographic Information File format               #
# are given in the paper "The Crystallographic Information File (CIF):       #
# a New Standard Archive File for Crystallography" by S. R. Hall, F. H.      #
# Allen and I. D. Brown [Acta Cryst. (1991), A47, 655-685].                  #
#                                                                            #
# The current version of the core CIF dictionary is obtainable from          #
# ftp://ftp.iucr.org/pub/cif_core.dic.                                       #
#                                                                            #
# Software is freely available for graphical display of the structure(s)     #
# in this CIF. For information consult the CIF software page                 #
# http://www.iucr.org/resources/cif/software.                                #
#                                                                            #
# This file may be used for bona fide research purposes within the           #
# scientific community so long as proper attribution is given to the journal # 
# article from which it was obtained.                                        #
#                                                                            #
##############################################################################
data_I
_audit_creation_method     SHELXL97
_chemical_name_systematic
;
Tricarbonyl[tris(1-methyl-1<i>H</i>-imidazol-2-yl-
\k<i>N</i>^3^)methanol]manganese(I) trifluoromethanesulfonate
;
_chemical_name_common     ?
_chemical_formula_moiety     'C16 H16 Mn N6 O4 +, C F3 O3 S -'
_chemical_formula_sum     'C17 H16 F3 Mn N6 O7 S'
_chemical_formula_iupac     '[Mn (C13 H16 N6 O) (C O)3], C F3 O3 S'
_chemical_formula_weight     560.36
_chemical_melting_point     ?
_symmetry_cell_setting     monoclinic
_symmetry_space_group_name_H-M     'P 21/c'
_symmetry_space_group_name_Hall     '-P 2ybc'
loop_
    _symmetry_equiv_pos_as_xyz
    'x, y, z'
    '-x, y+1/2, -z+1/2'
    '-x, -y, -z'
    'x, -y-1/2, z-1/2'
_cell_length_a     12.16673(18)
_cell_length_b     15.5692(2)
_cell_length_c     12.6240(2)
_cell_angle_alpha     90.00
_cell_angle_beta     104.6721(16)
_cell_angle_gamma     90.00
_cell_volume     2313.33(6)
_cell_formula_units_Z     4
_cell_measurement_reflns_used     50962
_cell_measurement_theta_min     2.99
_cell_measurement_theta_max     31.68
_cell_measurement_temperature     290(2)
_exptl_crystal_description     block
_exptl_crystal_colour     yellow
_exptl_crystal_size_max     0.80
_exptl_crystal_size_mid     0.74
_exptl_crystal_size_min     0.40
_exptl_crystal_density_diffrn     1.609
_exptl_crystal_density_meas     ?
_exptl_crystal_density_method     'not measured'
_exptl_crystal_F_000     1136
_exptl_absorpt_coefficient_mu     0.736
_exptl_absorpt_correction_type     multi-scan
_exptl_absorpt_process_details     'CrysAlisPro (Oxford Diffraction, 2009)'
_exptl_absorpt_correction_T_min     0.805
_exptl_absorpt_correction_T_max     1.000
_exptl_special_details     ?
_diffrn_ambient_temperature     290(2)
_diffrn_radiation_type     MoK\a
_diffrn_radiation_wavelength     0.71073
_diffrn_radiation_source     'fine-focus sealed tube'
_diffrn_radiation_monochromator     graphite
_diffrn_measurement_device_type     'Oxford Xcalibur with Eos detector?'
_diffrn_measurement_method     \w
_diffrn_detector_area_resol_mean     16.2711
_diffrn_reflns_number     95191
_diffrn_reflns_av_R_equivalents     0.0271
_diffrn_reflns_av_sigmaI/netI     0.0095
_diffrn_reflns_theta_min     2.99
_diffrn_reflns_theta_max     30.00
_diffrn_reflns_theta_full     30.00
_diffrn_measured_fraction_theta_max     0.999
_diffrn_measured_fraction_theta_full     0.999
_diffrn_reflns_limit_h_min     -17
_diffrn_reflns_limit_h_max     17
_diffrn_reflns_limit_k_min     -21
_diffrn_reflns_limit_k_max     21
_diffrn_reflns_limit_l_min     -17
_diffrn_reflns_limit_l_max     17
_diffrn_standards_number     0
_diffrn_standards_interval_count     .
_diffrn_standards_interval_time     .
_diffrn_standards_decay_%     ?
_refine_special_details
;
Refinement of <i>F</i>^2^ against ALL reflections. The weighted <i>R</i>-factor
<i>wR</i> and goodness of fit <i>S</i> are based on <i>F</i>^2^, conventional
<i>R</i>-factors <i>R</i> are based on <i>F</i>, with <i>F</i> set to zero for
negative <i>F</i>^2^. The threshold expression of <i>F</i>^2^ >
\s(<i>F</i>^2^) is used only for calculating <i>R</i>-factors(gt) <i>etc</i>.
and is not relevant to the choice of reflections for refinement.
<i>R</i>-factors based on <i>F</i>^2^ are statistically about twice as large
as those based on <i>F</i>, and <i>R</i>-factors based on ALL data will be
even larger.
;
_reflns_number_total     6746
_reflns_number_gt     5888
_reflns_threshold_expression     I>2\s(I)
_refine_ls_structure_factor_coef     Fsqd
_refine_ls_matrix_type     full
_refine_ls_R_factor_all     0.0467
_refine_ls_R_factor_gt     0.0396
_refine_ls_wR_factor_gt     0.0794
_refine_ls_wR_factor_ref     0.0840
_refine_ls_goodness_of_fit_ref     1.060
_refine_ls_restrained_S_all     1.060
_refine_ls_number_reflns     6746
_refine_ls_number_parameters     330
_refine_ls_number_restraints     0
_refine_ls_hydrogen_treatment     mixed
_refine_ls_weighting_scheme     calc
_refine_ls_weighting_details
       'calc w = 1/[\s^2^(Fo^2^)+(0.0150P)^2^+2.0000P] where P=(Fo^2^+2Fc^2^)/3'
_atom_sites_solution_hydrogens     geom
_atom_sites_solution_primary     direct
_atom_sites_solution_secondary     difmap
_refine_ls_shift/su_max     0.001
_refine_ls_shift/su_mean     0.000
_refine_diff_density_max     0.372
_refine_diff_density_min     -0.514
_refine_ls_extinction_method     'SHELXL97 (Sheldrick, 2008)'
_refine_ls_extinction_coef     0.00166(17)
_refine_ls_extinction_expression
                                  'Fc^*^=kFc[1+0.001xFc^2^\l^3^/sin(2\q)]^-1/4^'
loop_
    _atom_type_symbol
    _atom_type_description
    _atom_type_scat_dispersion_real
    _atom_type_scat_dispersion_imag
    _atom_type_scat_source
    'C' 'C' 0.0033 0.0016
                         'International Tables Vol C Tables 4.2.6.8 and 6.1.1.4'
    'H' 'H' 0.0000 0.0000
                         'International Tables Vol C Tables 4.2.6.8 and 6.1.1.4'
    'O' 'O' 0.0106 0.0060
                         'International Tables Vol C Tables 4.2.6.8 and 6.1.1.4'
    'F' 'F' 0.0171 0.0103
                         'International Tables Vol C Tables 4.2.6.8 and 6.1.1.4'
    'S' 'S' 0.1246 0.1234
                         'International Tables Vol C Tables 4.2.6.8 and 6.1.1.4'
    'Mn' 'Mn' 0.3368 0.7283
                         'International Tables Vol C Tables 4.2.6.8 and 6.1.1.4'
    'N' 'N' 0.0061 0.0033
                         'International Tables Vol C Tables 4.2.6.8 and 6.1.1.4'
_computing_data_collection     'CrysAlisPro (Oxford Diffraction, 2009)'
_computing_cell_refinement     'CrysAlisPro (Oxford Diffraction, 2009)'
_computing_data_reduction     'CrysAlisPro (Oxford Diffraction, 2009)'
_computing_structure_solution     'SHELXS97 (Sheldrick, 2008)'
_computing_structure_refinement     'SHELXL97 (Sheldrick, 2008)'
_computing_molecular_graphics     'Diamond (Brandenburg, 2011)'
_computing_publication_material     'publCIF (Westrip, 2010)'
loop_
    _atom_site_type_symbol
    _atom_site_label
    _atom_site_fract_x
    _atom_site_fract_y
    _atom_site_fract_z
    _atom_site_U_iso_or_equiv
    _atom_site_adp_type
    _atom_site_calc_flag
    _atom_site_refinement_flags
    _atom_site_occupancy
    _atom_site_symmetry_multiplicity
    _atom_site_disorder_assembly
    _atom_site_disorder_group
    Mn Mn1 0.10254(2) 0.295254(17) 0.16048(2) 0.03656(8) Uani d . 1 1 . .
    O O1 0.35083(11) 0.49536(9) 0.35279(11) 0.0412(3) Uani d . 1 1 . .
    H H1 0.4054(19) 0.4867(14) 0.3424(18) 0.044(6) Uiso d . 1 1 . .
    N N1 0.19095(13) 0.38711(10) 0.10358(12) 0.0389(3) Uani d . 1 1 . .
    C C1 0.27555(12) 0.43432(10) 0.29428(13) 0.0315(3) Uani d . 1 1 . .
    O O2 -0.11219(16) 0.32763(15) -0.00447(16) 0.0896(6) Uani d . 1 1 . .
    N N2 0.07555(11) 0.39388(10) 0.26080(12) 0.0354(3) Uani d . 1 1 . .
    C C2 0.25808(13) 0.44160(10) 0.17035(14) 0.0333(3) Uani d . 1 1 . .
    O O3 -0.02144(16) 0.17630(12) 0.27000(15) 0.0730(5) Uani d . 1 1 . .
    N N3 0.25271(12) 0.27691(9) 0.27527(12) 0.0370(3) Uani d . 1 1 . .
    C C3 0.18358(19) 0.41522(14) -0.00092(16) 0.0503(5) Uani d . 1 1 . .
    H H3 0.1420 0.3890 -0.0647 0.060(7) Uiso calc R 1 1 . .
    O O4 0.16020(19) 0.15860(12) 0.02292(16) 0.0834(6) Uani d . 1 1 . .
    N N4 0.29270(13) 0.50443(10) 0.11247(13) 0.0416(3) Uani d . 1 1 . .
    C C4 0.2463(2) 0.48683(15) 0.00382(17) 0.0542(5) Uani d . 1 1 . .
    H H4 0.2563 0.5185 -0.0555 0.070(8) Uiso calc R 1 1 . .
    N N5 0.11867(12) 0.50560(9) 0.37074(12) 0.0369(3) Uani d . 1 1 . .
    C C5 0.35957(19) 0.58200(14) 0.1479(2) 0.0597(6) Uani d . 1 1 . .
    H H5A 0.3280 0.6129 0.1991 0.090 Uiso calc R 1 1 . .
    H H5B 0.3579 0.6177 0.0855 0.090 Uiso calc R 1 1 . .
    H H5C 0.4367 0.5664 0.1823 0.090 Uiso calc R 1 1 . .
    N N6 0.38841(12) 0.31476(10) 0.41865(13) 0.0418(3) Uani d . 1 1 . .
    C C6 0.15755(13) 0.44636(10) 0.31180(13) 0.0314(3) Uani d . 1 1 . .
    C C7 -0.02132(14) 0.42127(13) 0.28780(16) 0.0434(4) Uani d . 1 1 . .
    H H7 -0.0929 0.3967 0.2634 0.051(6) Uiso calc R 1 1 . .
    C C8 0.00426(15) 0.48947(13) 0.35522(16) 0.0452(4) Uani d . 1 1 . .
    H H8 -0.0459 0.5200 0.3857 0.052(6) Uiso calc R 1 1 . .
    C C9 0.18119(19) 0.57170(14) 0.44384(18) 0.0539(5) Uani d . 1 1 . .
    H H9A 0.2387 0.5451 0.5008 0.081 Uiso calc R 1 1 . .
    H H9B 0.1297 0.6031 0.4758 0.081 Uiso calc R 1 1 . .
    H H9C 0.2163 0.6103 0.4030 0.081 Uiso calc R 1 1 . .
    C C10 0.30911(13) 0.34236(11) 0.32977(13) 0.0332(3) Uani d . 1 1 . .
    C C11 0.30031(17) 0.20377(13) 0.32892(18) 0.0476(4) Uani d . 1 1 . .
    H H11 0.2788 0.1478 0.3077 0.051(6) Uiso calc R 1 1 . .
    C C12 0.38308(18) 0.22648(14) 0.41719(18) 0.0522(5) Uani d . 1 1 . .
    H H12 0.4282 0.1894 0.4678 0.064(7) Uiso calc R 1 1 . .
    C C13 0.46166(19) 0.36356(16) 0.50876(17) 0.0602(6) Uani d . 1 1 . .
    H H13A 0.5207 0.3913 0.4834 0.090 Uiso calc R 1 1 . .
    H H13B 0.4950 0.3252 0.5677 0.090 Uiso calc R 1 1 . .
    H H13C 0.4172 0.4061 0.5342 0.090 Uiso calc R 1 1 . .
    C C14 -0.02874(18) 0.31700(15) 0.05903(18) 0.0533(5) Uani d . 1 1 . .
    C C15 0.13726(19) 0.21210(14) 0.07542(17) 0.0511(5) Uani d . 1 1 . .
    C C16 0.02768(17) 0.22112(13) 0.22707(17) 0.0473(4) Uani d . 1 1 . .
    S S1 0.61262(4) 0.42786(4) 0.23478(5) 0.05368(14) Uani d . 1 1 . .
    F F1 0.7020(2) 0.30397(12) 0.36557(18) 0.1337(10) Uani d . 1 1 . .
    F F2 0.7028(2) 0.28311(15) 0.2001(2) 0.1324(9) Uani d . 1 1 . .
    F F3 0.55074(19) 0.26955(13) 0.24881(19) 0.1151(7) Uani d . 1 1 . .
    O O5 0.55176(13) 0.45179(12) 0.31485(14) 0.0660(4) Uani d . 1 1 . .
    O O6 0.72136(14) 0.46749(12) 0.25442(18) 0.0790(6) Uani d . 1 1 . .
    O O7 0.54709(19) 0.42639(18) 0.12357(16) 0.1040(8) Uani d . 1 1 . .
    C C17 0.6452(2) 0.31564(18) 0.2657(3) 0.0738(7) Uani d . 1 1 . .
loop_
    _atom_site_aniso_label
    _atom_site_aniso_U_11
    _atom_site_aniso_U_22
    _atom_site_aniso_U_33
    _atom_site_aniso_U_12
    _atom_site_aniso_U_13
    _atom_site_aniso_U_23
    Mn1 0.03490(13) 0.03877(14) 0.03562(13) -0.00670(10) 0.00821(10)
                                                                    -0.00727(10)
    O1 0.0303(6) 0.0422(7) 0.0499(7) -0.0083(5) 0.0082(5) -0.0103(6)
    N1 0.0442(8) 0.0417(8) 0.0332(7) -0.0027(6) 0.0141(6) -0.0036(6)
    C1 0.0252(7) 0.0340(8) 0.0351(8) -0.0031(6) 0.0074(6) -0.0034(6)
    O2 0.0612(11) 0.1112(17) 0.0761(13) 0.0058(11) -0.0201(9) -0.0129(12)
    N2 0.0264(6) 0.0435(8) 0.0372(7) -0.0023(5) 0.0095(5) -0.0053(6)
    C2 0.0310(7) 0.0340(8) 0.0373(8) 0.0012(6) 0.0131(6) 0.0011(6)
    O3 0.0760(11) 0.0740(12) 0.0726(11) -0.0295(9) 0.0254(9) 0.0044(9)
    N3 0.0336(7) 0.0352(7) 0.0427(8) -0.0006(5) 0.0105(6) 0.0001(6)
    C3 0.0645(13) 0.0548(12) 0.0345(9) -0.0001(10) 0.0178(9) -0.0020(8)
    O4 0.1109(16) 0.0656(11) 0.0833(13) -0.0103(11) 0.0426(12) -0.0355(10)
    N4 0.0414(8) 0.0384(8) 0.0477(8) -0.0001(6) 0.0160(7) 0.0078(6)
    C4 0.0674(13) 0.0569(12) 0.0432(10) 0.0030(10) 0.0234(10) 0.0109(9)
    N5 0.0364(7) 0.0379(7) 0.0371(7) 0.0036(6) 0.0104(6) -0.0036(6)
    C5 0.0559(12) 0.0425(11) 0.0765(15) -0.0102(9) 0.0092(11) 0.0172(10)
    N6 0.0339(7) 0.0481(9) 0.0410(8) -0.0008(6) 0.0049(6) 0.0074(7)
    C6 0.0279(7) 0.0362(8) 0.0304(7) 0.0006(6) 0.0081(6) -0.0021(6)
    C7 0.0271(7) 0.0551(11) 0.0496(10) 0.0005(7) 0.0130(7) -0.0011(8)
    C8 0.0361(9) 0.0535(11) 0.0503(10) 0.0088(8) 0.0190(8) -0.0022(9)
    C9 0.0560(12) 0.0498(11) 0.0540(12) 0.0018(9) 0.0103(9) -0.0200(9)
    C10 0.0265(7) 0.0385(8) 0.0351(8) -0.0007(6) 0.0085(6) 0.0012(6)
    C11 0.0474(10) 0.0362(9) 0.0606(12) 0.0013(8) 0.0165(9) 0.0071(8)
    C12 0.0461(10) 0.0480(11) 0.0603(12) 0.0050(9) 0.0095(9) 0.0173(9)
    C13 0.0546(12) 0.0722(15) 0.0428(11) -0.0089(11) -0.0080(9) 0.0071(10)
    C14 0.0488(11) 0.0585(12) 0.0485(11) -0.0059(9) 0.0046(9) -0.0109(9)
    C15 0.0586(12) 0.0473(11) 0.0498(11) -0.0125(9) 0.0180(9) -0.0102(9)
    C16 0.0444(10) 0.0491(11) 0.0464(10) -0.0101(8) 0.0080(8) -0.0088(8)
    S1 0.0363(2) 0.0724(4) 0.0550(3) 0.0099(2) 0.0165(2) 0.0156(3)
    F1 0.190(2) 0.0667(11) 0.1016(15) 0.0248(13) -0.0427(15) 0.0090(10)
    F2 0.1315(18) 0.1085(16) 0.174(2) 0.0228(14) 0.0696(17) -0.0448(16)
    F3 0.1188(16) 0.0877(13) 0.1425(18) -0.0411(12) 0.0400(14) -0.0251(13)
    O5 0.0524(9) 0.0804(12) 0.0741(11) 0.0120(8) 0.0325(8) 0.0101(9)
    O6 0.0489(9) 0.0765(12) 0.1204(16) -0.0028(8) 0.0379(10) 0.0115(11)
    O7 0.0862(14) 0.161(2) 0.0569(11) 0.0263(15) 0.0037(10) 0.0251(13)
    C17 0.0713(16) 0.0631(15) 0.0827(19) -0.0039(13) 0.0116(14) -0.0165(14)
_geom_special_details
;
All e.s.d.'s (except the e.s.d. in the dihedral angle between two l.s. planes)
are estimated using the full covariance matrix. The cell e.s.d.'s are taken
into account individually in the estimation of e.s.d.'s in distances, angles
and torsion angles; correlations between e.s.d.'s in cell parameters are only
used when they are defined by crystal symmetry. An approximate (isotropic)
treatment of cell e.s.d.'s is used for estimating e.s.d.'s involving l.s.
planes.
;
loop_
    _geom_bond_atom_site_label_1
    _geom_bond_atom_site_label_2
    _geom_bond_site_symmetry_2
    _geom_bond_distance
    _geom_bond_publ_flag
    Mn1 C15 . 1.799(2) ?
    Mn1 C16 . 1.804(2) ?
    Mn1 C14 . 1.808(2) ?
    Mn1 N1 . 2.0273(15) ?
    Mn1 N3 . 2.0441(15) ?
    Mn1 N2 . 2.0688(14) ?
    O1 C1 . 1.3946(19) ?
    O1 H1 . 0.72(2) ?
    N1 C2 . 1.322(2) ?
    N1 C3 . 1.371(2) ?
    C1 C6 . 1.519(2) ?
    C1 C10 . 1.525(2) ?
    C1 C2 . 1.529(2) ?
    O2 C14 . 1.135(3) ?
    N2 C6 . 1.324(2) ?
    N2 C7 . 1.375(2) ?
    C2 N4 . 1.351(2) ?
    O3 C16 . 1.141(2) ?
    N3 C10 . 1.320(2) ?
    N3 C11 . 1.376(2) ?
    C3 C4 . 1.343(3) ?
    C3 H3 . 0.9300 ?
    O4 C15 . 1.142(3) ?
    N4 C4 . 1.372(3) ?
    N4 C5 . 1.462(3) ?
    C4 H4 . 0.9300 ?
    N5 C6 . 1.344(2) ?
    N5 C8 . 1.379(2) ?
    N5 C9 . 1.461(2) ?
    C5 H5A . 0.9600 ?
    C5 H5B . 0.9600 ?
    C5 H5C . 0.9600 ?
    N6 C10 . 1.351(2) ?
    N6 C12 . 1.376(3) ?
    N6 C13 . 1.467(3) ?
    C7 C8 . 1.347(3) ?
    C7 H7 . 0.9300 ?
    C8 H8 . 0.9300 ?
    C9 H9A . 0.9600 ?
    C9 H9B . 0.9600 ?
    C9 H9C . 0.9600 ?
    C11 C12 . 1.346(3) ?
    C11 H11 . 0.9300 ?
    C12 H12 . 0.9300 ?
    C13 H13A . 0.9600 ?
    C13 H13B . 0.9600 ?
    C13 H13C . 0.9600 ?
    S1 O6 . 1.4234(17) ?
    S1 O7 . 1.428(2) ?
    S1 O5 . 1.4449(16) ?
    S1 C17 . 1.812(3) ?
    F1 C17 . 1.288(3) ?
    F2 C17 . 1.314(3) ?
    F3 C17 . 1.325(3) ?
loop_
    _geom_angle_atom_site_label_1
    _geom_angle_atom_site_label_2
    _geom_angle_atom_site_label_3
    _geom_angle_site_symmetry_1
    _geom_angle_site_symmetry_3
    _geom_angle
    _geom_angle_publ_flag
    C15 Mn1 C16 . . 92.31(9) ?
    C15 Mn1 C14 . . 90.62(10) ?
    C16 Mn1 C14 . . 89.44(10) ?
    C15 Mn1 N1 . . 94.03(8) ?
    C16 Mn1 N1 . . 172.75(7) ?
    C14 Mn1 N1 . . 93.99(9) ?
    C15 Mn1 N3 . . 91.13(8) ?
    C16 Mn1 N3 . . 92.66(8) ?
    C14 Mn1 N3 . . 177.21(8) ?
    N1 Mn1 N3 . . 83.72(6) ?
    C15 Mn1 N2 . . 175.58(8) ?
    C16 Mn1 N2 . . 90.71(8) ?
    C14 Mn1 N2 . . 92.63(8) ?
    N1 Mn1 N2 . . 82.76(6) ?
    N3 Mn1 N2 . . 85.51(6) ?
    C1 O1 H1 . . 106.7(18) ?
    C2 N1 C3 . . 106.73(16) ?
    C2 N1 Mn1 . . 121.61(11) ?
    C3 N1 Mn1 . . 130.91(14) ?
    O1 C1 C6 . . 110.92(13) ?
    O1 C1 C10 . . 113.15(13) ?
    C6 C1 C10 . . 105.41(13) ?
    O1 C1 C2 . . 113.20(13) ?
    C6 C1 C2 . . 104.38(12) ?
    C10 C1 C2 . . 109.14(13) ?
    C6 N2 C7 . . 106.01(14) ?
    C6 N2 Mn1 . . 122.61(11) ?
    C7 N2 Mn1 . . 131.37(12) ?
    N1 C2 N4 . . 110.29(15) ?
    N1 C2 C1 . . 120.54(14) ?
    N4 C2 C1 . . 128.73(15) ?
    C10 N3 C11 . . 106.49(15) ?
    C10 N3 Mn1 . . 120.98(12) ?
    C11 N3 Mn1 . . 130.84(13) ?
    C4 C3 N1 . . 108.91(18) ?
    C4 C3 H3 . . 125.5 ?
    N1 C3 H3 . . 125.5 ?
    C2 N4 C4 . . 106.87(16) ?
    C2 N4 C5 . . 131.21(17) ?
    C4 N4 C5 . . 121.81(17) ?
    C3 C4 N4 . . 107.19(17) ?
    C3 C4 H4 . . 126.4 ?
    N4 C4 H4 . . 126.4 ?
    C6 N5 C8 . . 106.29(14) ?
    C6 N5 C9 . . 129.29(15) ?
    C8 N5 C9 . . 124.30(16) ?
    N4 C5 H5A . . 109.5 ?
    N4 C5 H5B . . 109.5 ?
    H5A C5 H5B . . 109.5 ?
    N4 C5 H5C . . 109.5 ?
    H5A C5 H5C . . 109.5 ?
    H5B C5 H5C . . 109.5 ?
    C10 N6 C12 . . 106.58(16) ?
    C10 N6 C13 . . 130.15(17) ?
    C12 N6 C13 . . 123.03(17) ?
    N2 C6 N5 . . 111.42(14) ?
    N2 C6 C1 . . 118.49(14) ?
    N5 C6 C1 . . 130.06(14) ?
    C8 C7 N2 . . 109.01(16) ?
    C8 C7 H7 . . 125.5 ?
    N2 C7 H7 . . 125.5 ?
    C7 C8 N5 . . 107.26(15) ?
    C7 C8 H8 . . 126.4 ?
    N5 C8 H8 . . 126.4 ?
    N5 C9 H9A . . 109.5 ?
    N5 C9 H9B . . 109.5 ?
    H9A C9 H9B . . 109.5 ?
    N5 C9 H9C . . 109.5 ?
    H9A C9 H9C . . 109.5 ?
    H9B C9 H9C . . 109.5 ?
    N3 C10 N6 . . 110.77(15) ?
    N3 C10 C1 . . 120.42(14) ?
    N6 C10 C1 . . 128.64(15) ?
    C12 C11 N3 . . 108.87(18) ?
    C12 C11 H11 . . 125.6 ?
    N3 C11 H11 . . 125.6 ?
    C11 C12 N6 . . 107.24(17) ?
    C11 C12 H12 . . 126.4 ?
    N6 C12 H12 . . 126.4 ?
    N6 C13 H13A . . 109.5 ?
    N6 C13 H13B . . 109.5 ?
    H13A C13 H13B . . 109.5 ?
    N6 C13 H13C . . 109.5 ?
    H13A C13 H13C . . 109.5 ?
    H13B C13 H13C . . 109.5 ?
    O2 C14 Mn1 . . 177.5(2) ?
    O4 C15 Mn1 . . 178.9(2) ?
    O3 C16 Mn1 . . 177.9(2) ?
    O6 S1 O7 . . 116.17(14) ?
    O6 S1 O5 . . 112.63(12) ?
    O7 S1 O5 . . 115.74(12) ?
    O6 S1 C17 . . 103.75(12) ?
    O7 S1 C17 . . 103.49(15) ?
    O5 S1 C17 . . 102.74(13) ?
    F1 C17 F2 . . 108.8(3) ?
    F1 C17 F3 . . 108.1(3) ?
    F2 C17 F3 . . 105.6(2) ?
    F1 C17 S1 . . 112.37(19) ?
    F2 C17 S1 . . 111.0(2) ?
    F3 C17 S1 . . 110.8(2) ?
loop_
    _geom_torsion_atom_site_label_1
    _geom_torsion_atom_site_label_2
    _geom_torsion_atom_site_label_3
    _geom_torsion_atom_site_label_4
    _geom_torsion_site_symmetry_1
    _geom_torsion_site_symmetry_2
    _geom_torsion_site_symmetry_3
    _geom_torsion_site_symmetry_4
    _geom_torsion
    _geom_torsion_publ_flag
    C15 Mn1 N1 C2 . . . . -135.39(15) ?
    C14 Mn1 N1 C2 . . . . 133.71(15) ?
    N3 Mn1 N1 C2 . . . . -44.69(14) ?
    N2 Mn1 N1 C2 . . . . 41.56(13) ?
    C15 Mn1 N1 C3 . . . . 55.91(19) ?
    C14 Mn1 N1 C3 . . . . -35.00(19) ?
    N3 Mn1 N1 C3 . . . . 146.60(18) ?
    N2 Mn1 N1 C3 . . . . -127.15(18) ?
    C16 Mn1 N2 C6 . . . . 132.48(15) ?
    C14 Mn1 N2 C6 . . . . -138.05(15) ?
    N1 Mn1 N2 C6 . . . . -44.36(14) ?
    N3 Mn1 N2 C6 . . . . 39.86(14) ?
    C16 Mn1 N2 C7 . . . . -49.16(17) ?
    C14 Mn1 N2 C7 . . . . 40.31(18) ?
    N1 Mn1 N2 C7 . . . . 134.01(17) ?
    N3 Mn1 N2 C7 . . . . -141.77(17) ?
    C3 N1 C2 N4 . . . . 0.9(2) ?
    Mn1 N1 C2 N4 . . . . -170.19(11) ?
    C3 N1 C2 C1 . . . . 173.97(15) ?
    Mn1 N1 C2 C1 . . . . 2.9(2) ?
    O1 C1 C2 N1 . . . . 178.58(15) ?
    C6 C1 C2 N1 . . . . -60.70(19) ?
    C10 C1 C2 N1 . . . . 51.60(19) ?
    O1 C1 C2 N4 . . . . -9.8(2) ?
    C6 C1 C2 N4 . . . . 110.93(18) ?
    C10 C1 C2 N4 . . . . -136.77(17) ?
    C15 Mn1 N3 C10 . . . . 143.22(14) ?
    C16 Mn1 N3 C10 . . . . -124.41(14) ?
    N1 Mn1 N3 C10 . . . . 49.29(13) ?
    N2 Mn1 N3 C10 . . . . -33.90(13) ?
    C15 Mn1 N3 C11 . . . . -53.69(18) ?
    C16 Mn1 N3 C11 . . . . 38.68(18) ?
    N1 Mn1 N3 C11 . . . . -147.62(17) ?
    N2 Mn1 N3 C11 . . . . 129.18(17) ?
    C2 N1 C3 C4 . . . . -0.2(2) ?
    Mn1 N1 C3 C4 . . . . 169.76(15) ?
    N1 C2 N4 C4 . . . . -1.3(2) ?
    C1 C2 N4 C4 . . . . -173.59(17) ?
    N1 C2 N4 C5 . . . . 174.82(19) ?
    C1 C2 N4 C5 . . . . 2.5(3) ?
    N1 C3 C4 N4 . . . . -0.6(2) ?
    C2 N4 C4 C3 . . . . 1.1(2) ?
    C5 N4 C4 C3 . . . . -175.44(19) ?
    C7 N2 C6 N5 . . . . 0.5(2) ?
    Mn1 N2 C6 N5 . . . . 179.18(11) ?
    C7 N2 C6 C1 . . . . -177.73(15) ?
    Mn1 N2 C6 C1 . . . . 1.0(2) ?
    C8 N5 C6 N2 . . . . -0.3(2) ?
    C9 N5 C6 N2 . . . . 175.87(18) ?
    C8 N5 C6 C1 . . . . 177.59(17) ?
    C9 N5 C6 C1 . . . . -6.2(3) ?
    O1 C1 C6 N2 . . . . 179.32(15) ?
    C10 C1 C6 N2 . . . . -57.86(18) ?
    C2 C1 C6 N2 . . . . 57.08(19) ?
    O1 C1 C6 N5 . . . . 1.5(2) ?
    C10 C1 C6 N5 . . . . 124.35(18) ?
    C2 C1 C6 N5 . . . . -120.71(18) ?
    C6 N2 C7 C8 . . . . -0.4(2) ?
    Mn1 N2 C7 C8 . . . . -178.98(13) ?
    N2 C7 C8 N5 . . . . 0.2(2) ?
    C6 N5 C8 C7 . . . . 0.1(2) ?
    C9 N5 C8 C7 . . . . -176.38(18) ?
    C11 N3 C10 N6 . . . . -2.23(19) ?
    Mn1 N3 C10 N6 . . . . 164.50(11) ?
    C11 N3 C10 C1 . . . . -178.01(15) ?
    Mn1 N3 C10 C1 . . . . -11.3(2) ?
    C12 N6 C10 N3 . . . . 1.9(2) ?
    C13 N6 C10 N3 . . . . -172.51(19) ?
    C12 N6 C10 C1 . . . . 177.26(17) ?
    C13 N6 C10 C1 . . . . 2.8(3) ?
    O1 C1 C10 N3 . . . . -173.45(14) ?
    C6 C1 C10 N3 . . . . 65.17(18) ?
    C2 C1 C10 N3 . . . . -46.45(19) ?
    O1 C1 C10 N6 . . . . 11.6(2) ?
    C6 C1 C10 N6 . . . . -109.79(18) ?
    C2 C1 C10 N6 . . . . 138.60(17) ?
    C10 N3 C11 C12 . . . . 1.7(2) ?
    Mn1 N3 C11 C12 . . . . -163.23(14) ?
    N3 C11 C12 N6 . . . . -0.5(2) ?
    C10 N6 C12 C11 . . . . -0.8(2) ?
    C13 N6 C12 C11 . . . . 174.13(19) ?
    O6 S1 C17 F1 . . . . 60.3(3) ?
    O7 S1 C17 F1 . . . . -178.0(2) ?
    O5 S1 C17 F1 . . . . -57.2(3) ?
    O6 S1 C17 F2 . . . . -61.8(2) ?
    O7 S1 C17 F2 . . . . 59.9(2) ?
    O5 S1 C17 F2 . . . . -179.2(2) ?
    O6 S1 C17 F3 . . . . -178.7(2) ?
    O7 S1 C17 F3 . . . . -57.0(2) ?
    O5 S1 C17 F3 . . . . 63.8(2) ?
loop_
    _geom_hbond_atom_site_label_D
    _geom_hbond_atom_site_label_H
    _geom_hbond_atom_site_label_A
    _geom_hbond_site_symmetry_A
    _geom_hbond_distance_DH
    _geom_hbond_distance_HA
    _geom_hbond_distance_DA
    _geom_hbond_angle_DHA
    O1 H1 O5 . 0.72(2) 1.98(2) 2.694(2) 175(2)
_iucr_refine_instructions_details
;
TITL exp_544_rt in P2(1)/c
REM P2(1)/c (#14 in standard setting)
CELL 0.71073  12.166730  15.569207  12.623959  90.0000 104.6721  90.0000
ZERR    4.00   0.000178   0.000228   0.000208   0.0000   0.0016   0.0000
LATT  1
SYMM -x, y+1/2,-z+1/2
SFAC  C H O F S Mn N
UNIT 68 64 28 12 4 4 24
LIST 4 ! automatically inserted. Change 6 to 4 for CHECKCIF!!
OMIT -2 60
HTAB O1 O5
ACTA
L.S. 9
BOND $H
CONF
FMAP 2
PLAN -20
WGHT    0.015000    2.000000
EXTI    0.001660
FVAR       4.46539
MN1   6    0.102539    0.295254    0.160483    11.00000    0.03490    0.03877 =
         0.03562   -0.00727    0.00821   -0.00670
O1    3    0.350825    0.495363    0.352792    11.00000    0.03028    0.04223 =
         0.04994   -0.01031    0.00822   -0.00831
H1    2    0.405388    0.486696    0.342375    11.00000    0.04417
N1    7    0.190945    0.387115    0.103576    11.00000    0.04416    0.04169 =
         0.03324   -0.00360    0.01408   -0.00268
C1    1    0.275548    0.434322    0.294279    11.00000    0.02520    0.03396 =
         0.03509   -0.00337    0.00737   -0.00311
O2    3   -0.112194    0.327626   -0.004473    11.00000    0.06124    0.11122 =
         0.07608   -0.01293   -0.02011    0.00580
N2    7    0.075547    0.393877    0.260804    11.00000    0.02638    0.04346 =
         0.03723   -0.00533    0.00953   -0.00231
C2    1    0.258076    0.441600    0.170351    11.00000    0.03099    0.03401 =
         0.03730    0.00111    0.01307    0.00124
O3    3   -0.021442    0.176302    0.269996    11.00000    0.07599    0.07399 =
         0.07259    0.00438    0.02540   -0.02954
N3    7    0.252713    0.276910    0.275267    11.00000    0.03360    0.03523 =
         0.04270    0.00013    0.01053   -0.00055
C3    1    0.183582    0.415220   -0.000915    11.00000    0.06453    0.05483 =
         0.03447   -0.00200    0.01779   -0.00007
AFIX  43
H3    2    0.141975    0.388983   -0.064693    11.00000    0.06021
AFIX   0
O4    3    0.160197    0.158600    0.022919    11.00000    0.11093    0.06563 =
         0.08329   -0.03551    0.04265   -0.01025
N4    7    0.292702    0.504431    0.112475    11.00000    0.04138    0.03837 =
         0.04770    0.00783    0.01604   -0.00010
C4    1    0.246253    0.486828    0.003816    11.00000    0.06743    0.05691 =
         0.04318    0.01092    0.02337    0.00303
AFIX  43
H4    2    0.256285    0.518541   -0.055460    11.00000    0.06977
AFIX   0
N5    7    0.118674    0.505602    0.370736    11.00000    0.03640    0.03794 =
         0.03706   -0.00358    0.01037    0.00363
C5    1    0.359575    0.581998    0.147888    11.00000    0.05593    0.04254 =
         0.07647    0.01722    0.00918   -0.01019
AFIX 137
H5A   2    0.328034    0.612885    0.199069    11.00000   -1.50000
H5B   2    0.357949    0.617700    0.085508    11.00000   -1.50000
H5C   2    0.436667    0.566357    0.182346    11.00000   -1.50000
AFIX   0
N6    7    0.388407    0.314757    0.418647    11.00000    0.03394    0.04809 =
         0.04095    0.00743    0.00488   -0.00083
C6    1    0.157551    0.446358    0.311796    11.00000    0.02794    0.03620 =
         0.03044   -0.00214    0.00805    0.00056
C7    1   -0.021320    0.421272    0.287800    11.00000    0.02709    0.05514 =
         0.04961   -0.00108    0.01297    0.00054
AFIX  43
H7    2   -0.092950    0.396683    0.263436    11.00000    0.05072
AFIX   0
C8    1    0.004256    0.489467    0.355224    11.00000    0.03608    0.05350 =
         0.05025   -0.00217    0.01899    0.00877
AFIX  43
H8    2   -0.045923    0.519990    0.385653    11.00000    0.05203
AFIX   0
C9    1    0.181192    0.571702    0.443837    11.00000    0.05598    0.04981 =
         0.05396   -0.02001    0.01032    0.00182
AFIX 137
H9A   2    0.238651    0.545140    0.500757    11.00000   -1.50000
H9B   2    0.129726    0.603073    0.475810    11.00000   -1.50000
H9C   2    0.216287    0.610334    0.402985    11.00000   -1.50000
AFIX   0
C10   1    0.309111    0.342364    0.329774    11.00000    0.02654    0.03852 =
         0.03506    0.00123    0.00855   -0.00068
C11   1    0.300313    0.203770    0.328918    11.00000    0.04740    0.03623 =
         0.06057    0.00709    0.01648    0.00133
AFIX  43
H11   2    0.278827    0.147770    0.307679    11.00000    0.05093
AFIX   0
C12   1    0.383079    0.226485    0.417188    11.00000    0.04613    0.04796 =
         0.06034    0.01726    0.00945    0.00503
AFIX  43
H12   2    0.428239    0.189413    0.467758    11.00000    0.06351
AFIX   0
C13   1    0.461659    0.363558    0.508759    11.00000    0.05462    0.07220 =
         0.04283    0.00706   -0.00799   -0.00885
AFIX 137
H13A  2    0.520672    0.391329    0.483383    11.00000   -1.50000
H13B  2    0.495033    0.325208    0.567677    11.00000   -1.50000
H13C  2    0.417208    0.406072    0.534186    11.00000   -1.50000
AFIX   0
C14   1   -0.028740    0.317005    0.059033    11.00000    0.04881    0.05848 =
         0.04853   -0.01086    0.00455   -0.00590
C15   1    0.137258    0.212105    0.075422    11.00000    0.05857    0.04732 =
         0.04976   -0.01017    0.01796   -0.01247
C16   1    0.027677    0.221124    0.227071    11.00000    0.04445    0.04907 =
         0.04639   -0.00877    0.00798   -0.01010
REM  Anion
S1    5    0.612624    0.427863    0.234781    11.00000    0.03634    0.07243 =
         0.05497    0.01561    0.01655    0.00992
F1    4    0.702013    0.303973    0.365573    11.00000    0.18961    0.06670 =
         0.10159    0.00895   -0.04271    0.02482
F2    4    0.702781    0.283115    0.200139    11.00000    0.13148    0.10855 =
         0.17391   -0.04477    0.06959    0.02278
F3    4    0.550743    0.269551    0.248807    11.00000    0.11877    0.08769 =
         0.14255   -0.02510    0.03999   -0.04111
O5    3    0.551765    0.451787    0.314845    11.00000    0.05245    0.08044 =
         0.07406    0.01012    0.03255    0.01197
O6    3    0.721358    0.467488    0.254423    11.00000    0.04895    0.07648 =
         0.12044    0.01151    0.03788   -0.00278
O7    3    0.547092    0.426387    0.123573    11.00000    0.08620    0.16097 =
         0.05691    0.02509    0.00365    0.02625
C17   1    0.645151    0.315636    0.265705    11.00000    0.07135    0.06311 =
         0.08271   -0.01646    0.01164   -0.00393
HKLF 4
END
;
data_global
_journal_date_recd_electronic     2012-06-28
_journal_date_accepted     2012-08-15
_journal_name_full     'Acta Crystallographica, Section E'
_journal_year     2012
_journal_volume     68
_journal_issue      9
_journal_page_first     m1202
_journal_page_last     m1203
_journal_paper_category     QM
_journal_paper_doi     10.1107/S1600536812035891
_journal_coeditor_code     PK2428
_publ_contact_author_name     'Peter C. Kunz'
_publ_contact_author_address
;
Institut f\"ur Pharmazeutische Chemie
Heinrich-Heine-Universit\"at D\"usseldorf
Universit\"atsstrasse 1
D-40225 D\"usseldorf
Germany
;
_publ_contact_author_email     peter.kunz@uni-duesseldorf.de
_publ_contact_author_fax     '049 211 81 xxxx'
_publ_contact_author_phone     '049 211 81 xxxx'
_publ_section_title
;\
Tricarbonyl[tris(1-methyl-1<i>H</i>-imidazol-2-yl-\
\k<i>N</i>^3^)methanol]manganese(I) trifluoromethanesulfonate
;
loop_
    _publ_author_name
    _publ_author_address
    'Guido J. Reiss'
;
Institut f\"ur Anorganische Chemie und Strukturchemie
Lehrstuhl II: Material- und Strukturforschung
Heinrich-Heine-Universit\"at D\"usseldorf
Universit\"atsstrasse 1
D-40225 D\"usseldorf
Germany
;
    'Peter C. Kunz'
;
Institut f\"ur Pharmazeutische Chemie
Heinrich-Heine-Universit\"at D\"usseldorf
Universit\"atsstrasse 1
D-40225 D\"usseldorf
Germany
;
