# Supplementary material for: Tricarbonyl[tris(1-methyl-1H-imidazol-2-yl-κN 3)methanol]manganese(I) trifluoromethanesulfonate
Source: Acta Crystallogr Sect E Struct Rep Online. 2012 Aug 23;68(Pt 9):m1202–3. doi: 10.1107/S1600536812035891 (PMC3435617; doi:10.1107/S1600536812035891)
Supplement: Supplementary file 2 [file e-68-m1202-Isup2.hkl]

# 
# h,k,l, Fc-squared, Fo-squared, sigma(Fo-squared) and status flag 
# 
data_I
_shelx_title ' exp_544_rt in P2(1)/c' 
_shelx_refln_list_code          4 
_shelx_F_calc_maximum      232.79 
_exptl_crystal_F_000      1136.00 
_reflns_d_resolution_high  0.7107 
 
loop_ 
 _symmetry_equiv_pos_as_xyz 
 'x, y, z' 
 '-x, y+1/2, -z+1/2' 
 '-x, -y, -z' 
 'x, -y-1/2, z-1/2' 
 
_cell_length_a    12.1667 
_cell_length_b    15.5692 
_cell_length_c    12.6240 
_cell_angle_alpha  90.000 
_cell_angle_beta  104.672 
_cell_angle_gamma  90.000 
 
_shelx_F_squared_multiplier     1.000 
 
loop_ 
 _refln_index_h 
 _refln_index_k 
 _refln_index_l 
 _refln_F_squared_calc 
 _refln_F_squared_meas 
 _refln_F_squared_sigma 
 _refln_observed_status 
   2   0   0     1893.99     1834.10      7.45 o 
   3   0   0     6024.76     6134.37     30.04 o 
   4   0   0     4068.18     3852.66     14.89 o 
   5   0   0     3121.14     3239.97     12.70 o 
   6   0   0      977.35      948.79      4.76 o 
   7   0   0     3092.23     3378.77     11.79 o 
   8   0   0     2493.93     2533.75     10.25 o 
   9   0   0       26.23       21.62      1.17 o 
  10   0   0     1333.97     1309.38      8.94 o 
  11   0   0     2470.64     2559.81     24.18 o 
  12   0   0      237.20      240.40      5.89 o 
  13   0   0        4.81        1.77      2.08 o 
  14   0   0      658.26      665.79     12.69 o 
  15   0   0       74.43       73.21      5.26 o 
  16   0   0        5.47        8.17      3.74 o 
   2   1   0    24945.13    24376.26     97.63 o 
   3   1   0      482.52      526.76      2.64 o 
   4   1   0       14.49       17.69      0.82 o 
   5   1   0      690.05      617.59      2.82 o 
   6   1   0      724.85      714.75      2.97 o 
   7   1   0     3807.02     3531.20      8.61 o 
   8   1   0      553.12      561.43      2.94 o 
   9   1   0      621.02      612.81      3.43 o 
  10   1   0       90.26       82.94      1.51 o 
  11   1   0       61.19       86.80      2.04 o 
  12   1   0       62.71       54.69      2.12 o 
  13   1   0      254.72      267.49      4.61 o 
  14   1   0       31.23       43.96      2.65 o 
  15   1   0       35.44       34.06      2.28 o 
  16   1   0       25.63       27.57      2.58 o 
   1   2   0     5474.78     6055.21     21.66 o 
   2   2   0     3571.53     3777.70     10.86 o 
   3   2   0        5.68        8.67      0.48 o 
   4   2   0     2516.82     2766.42      8.28 o 
   5   2   0     5594.17     5343.78     15.80 o 
   6   2   0      617.83      708.79      3.23 o 
   7   2   0       46.05       55.43      1.01 o 
   8   2   0       16.53       16.77      0.73 o 
   9   2   0     1180.52     1066.29      4.95 o 
  10   2   0      786.63      796.88      4.77 o 
  11   2   0      118.66      106.05      2.06 o 
  12   2   0        0.13       -1.06      1.31 o 
  13   2   0       30.01       37.94      2.02 o 
  14   2   0      355.31      364.47      5.43 o 
  15   2   0      210.39      231.55      4.58 o 
  16   2   0        9.70       13.27      2.05 o 
   1   3   0     1804.20     2111.19      6.50 o 
   2   3   0     1864.20     2082.04      7.50 o 
   3   3   0    16193.91    16139.43     59.66 o 
   4   3   0        1.09        4.46      0.51 o 
   5   3   0      227.15      255.64      1.72 o 
   6   3   0      173.92      180.64      1.62 o 
   7   3   0     4546.22     4399.45     11.17 o 
   8   3   0       64.52       68.26      1.21 o 
   9   3   0      220.99      234.51      2.46 o 
  10   3   0       44.97       38.54      1.26 o 
  11   3   0     1672.16     1640.85      9.55 o 
  12   3   0       38.99       34.31      1.58 o 
  13   3   0      151.88      175.75      3.45 o 
  14   3   0      186.31      197.44      4.32 o 
  15   3   0      149.82      168.66      4.32 o 
  16   3   0        0.13       -0.25      2.15 o 
   0   4   0    12712.79    12830.36     68.44 o 
   1   4   0      107.47      101.30      1.15 o 
   2   4   0     1527.77     1603.03      4.97 o 
   3   4   0     4393.50     4729.64     16.16 o 
   4   4   0       81.82       86.96      0.97 o 
   5   4   0     3213.45     3052.24     12.96 o 
   6   4   0      986.31      970.63      6.37 o 
   7   4   0     1245.78     1379.47      7.37 o 
   8   4   0     1446.46     1472.25      6.32 o 
   9   4   0      580.00      572.36      3.82 o 
  10   4   0        2.15        1.13      0.94 o 
  11   4   0       39.68       44.23      1.60 o 
  12   4   0        6.27        3.96      1.21 o 
  13   4   0      140.76      137.30      3.46 o 
  14   4   0        0.15        2.29      2.09 o 
  15   4   0       54.72       60.03      3.28 o 
  16   4   0        3.75        1.76      2.08 o 
   1   5   0     1008.28      950.35      4.53 o 
   2   5   0     9053.99     9227.23     31.56 o 
   3   5   0     2368.94     2395.95      7.53 o 
   4   5   0     3391.87     3425.44     11.66 o 
   5   5   0       50.00       57.85      1.11 o 
   6   5   0      124.66      137.66      1.46 o 
   7   5   0     1051.38     1059.72      5.04 o 
   8   5   0        4.06        3.64      0.78 o 
   9   5   0      429.19      455.78      3.83 o 
  10   5   0      191.89      204.16      2.84 o 
  11   5   0      191.34      177.99      2.99 o 
  12   5   0      171.62      154.87      2.96 o 
  13   5   0       58.54       55.54      2.76 o 
  14   5   0       79.55       82.83      3.40 o 
  15   5   0       39.03       49.38      3.05 o 
  16   5   0       26.26       33.87      2.94 o 
   0   6   0      189.49      241.32      2.47 o 
   1   6   0     4146.21     3942.74     16.34 o 
   2   6   0      172.56      157.29      1.32 o 
   3   6   0     2132.95     2176.84      7.56 o 
   4   6   0        0.01        6.04      0.91 o 
   5   6   0     3656.49     3804.96     13.47 o 
   6   6   0      570.03      623.80      3.26 o 
   7   6   0      182.78      176.19      2.04 o 
   8   6   0       79.00       67.07      1.54 o 
   9   6   0     1016.74     1038.73      5.98 o 
  10   6   0       52.43       30.54      1.34 o 
  11   6   0       44.77       41.84      1.76 o 
  12   6   0        0.07       -1.53      1.53 o 
  13   6   0       30.55       39.41      2.19 o 
  14   6   0       50.74       46.26      2.92 o 
  15   6   0       55.21       55.82      3.09 o 
   1   7   0      103.76      106.93      1.53 o 
   2   7   0       88.04      125.81      1.42 o 
   3   7   0      243.69      249.55      1.82 o 
   4   7   0      127.53      162.87      1.58 o 
   5   7   0      767.42      747.24      4.43 o 
   6   7   0      166.49      163.06      1.67 o 
   7   7   0      516.57      535.41      4.13 o 
   8   7   0       55.52       60.41      1.57 o 
   9   7   0       34.15       44.57      1.51 o 
  10   7   0        0.24       -1.20      1.20 o 
  11   7   0        1.36        1.29      1.44 o 
  12   7   0       50.12       49.07      2.28 o 
  13   7   0       86.11       91.07      2.97 o 
  14   7   0       26.25       35.29      2.60 o 
  15   7   0        0.03        1.90      2.21 o 
   0   8   0    11391.97    11748.23     47.10 o 
   1   8   0      155.61      113.32      1.97 o 
   2   8   0       90.24       89.93      1.30 o 
   3   8   0      115.95      100.17      1.36 o 
   4   8   0     1137.97     1004.15      4.74 o 
   5   8   0       10.82        8.25      0.63 o 
   6   8   0      443.19      403.46      3.18 o 
   7   8   0       71.44       61.83      1.58 o 
   8   8   0      457.64      488.39      4.55 o 
   9   8   0      278.41      275.41      3.52 o 
  10   8   0      210.07      199.44      3.30 o 
  11   8   0      115.86      108.85      2.79 o 
  12   8   0       21.57       18.96      1.86 o 
  13   8   0       10.70        6.70      1.82 o 
  14   8   0      269.83      287.88      5.84 o 
  15   8   0       65.28       64.35      3.69 o 
   1   9   0       10.36       11.44      0.66 o 
   2   9   0     3535.17     3485.54     15.89 o 
   3   9   0      224.59      202.28      2.05 o 
   4   9   0      256.56      273.40      2.34 o 
   5   9   0       47.34       39.72      1.10 o 
   6   9   0     2374.73     2300.38      8.87 o 
   7   9   0     1062.63     1041.48      7.19 o 
   8   9   0      362.71      382.18      4.37 o 
   9   9   0      772.87      822.83      7.96 o 
  10   9   0        0.11        0.48      1.34 o 
  11   9   0        0.86        2.07      1.46 o 
  12   9   0      165.28      177.42      4.22 o 
  13   9   0        2.16        2.62      1.97 o 
  14   9   0        1.32        1.58      2.20 o 
  15   9   0        0.81        1.47      2.44 o 
   0  10   0     7933.32     7965.79     39.49 o 
   1  10   0     2932.45     2846.04     13.47 o 
   2  10   0        8.67       18.62      0.93 o 
   3  10   0      469.66      499.67      3.40 o 
   4  10   0     1611.58     1566.85      7.20 o 
   5  10   0     1899.35     1946.21      8.11 o 
   6  10   0      205.79      223.04      2.90 o 
   7  10   0      390.33      419.68      4.20 o 
   8  10   0      146.58      168.38      3.28 o 
   9  10   0      551.17      503.33      5.44 o 
  10  10   0      731.20      726.57      6.78 o 
  11  10   0       83.72       97.68      2.94 o 
  12  10   0        0.07        5.79      1.86 o 
  13  10   0       97.73      111.35      3.88 o 
  14  10   0       16.15       17.67      2.09 o 
   1  11   0      674.28      645.07      4.16 o 
   2  11   0      960.37      914.55      5.17 o 
   3  11   0     5837.38     5914.25     27.52 o 
   4  11   0        1.80        4.42      0.91 o 
   5  11   0       27.13       28.44      1.22 o 
   6  11   0      273.64      259.85      3.40 o 
   7  11   0     1058.79     1030.89      9.22 o 
   8  11   0      685.48      670.72      6.71 o 
   9  11   0       51.63       54.53      2.18 o 
  10  11   0        0.28        1.25      1.56 o 
  11  11   0      331.37      359.17      5.58 o 
  12  11   0      116.65      101.73      3.63 o 
  13  11   0      113.88      123.56      4.06 o 
  14  11   0       84.08       87.55      4.06 o 
   0  12   0       36.48       21.17      1.71 o 
   1  12   0      442.51      484.21      4.06 o 
   2  12   0        1.92        8.45      0.96 o 
   3  12   0      885.18      835.37      7.48 o 
   4  12   0       28.11       31.76      1.33 o 
   5  12   0     1933.12     1957.55     15.81 o 
   6  12   0      742.03      758.89      7.53 o 
   7  12   0        0.08       -1.34      1.34 o 
   8  12   0        5.69        2.93      1.49 o 
   9  12   0      162.22      155.01      3.40 o 
  10  12   0       18.70       18.65      1.74 o 
  11  12   0       44.62       59.34      2.67 o 
  12  12   0        4.14        7.56      2.00 o 
  13  12   0       16.76       20.35      2.40 o 
   1  13   0      756.96      775.42      6.32 o 
   2  13   0     1194.23     1143.62      7.19 o 
   3  13   0      220.74      244.65      3.35 o 
   4  13   0      453.14      405.13      4.22 o 
   5  13   0       21.41       22.58      1.50 o 
   6  13   0      760.40      724.52      6.62 o 
   7  13   0      316.78      294.47      4.42 o 
   8  13   0        0.95       -1.73      1.73 o 
   9  13   0       45.46       38.15      2.08 o 
  10  13   0       90.03       94.50      3.10 o 
  11  13   0       68.44       67.51      2.84 o 
  12  13   0      197.01      196.36      5.34 o 
  13  13   0       58.81       65.58      3.62 o 
   0  14   0     2700.72     2730.65     17.06 o 
   1  14   0        3.06       11.31      1.93 o 
   2  14   0      112.46      109.92      2.47 o 
   3  14   0        8.06        8.32      1.38 o 
   4  14   0      263.23      259.85      3.71 o 
   5  14   0      290.73      263.16      3.85 o 
   6  14   0       13.56       25.66      1.75 o 
   7  14   0       58.21       57.98      2.26 o 
   8  14   0      371.24      387.02      5.60 o 
   9  14   0       29.09       18.35      1.81 o 
  10  14   0       66.99       77.14      2.96 o 
  11  14   0       34.56       41.28      2.56 o 
  12  14   0       32.96       37.50      3.05 o 
   1  15   0       51.76       39.99      1.64 o 
   2  15   0      102.49      115.66      2.71 o 
   3  15   0       15.92       22.17      1.60 o 
   4  15   0       92.40       92.71      2.67 o 
   5  15   0       14.11        4.82      1.65 o 
   6  15   0       68.51       66.85      2.53 o 
   7  15   0        1.19       -1.59      1.59 o 
   8  15   0       39.94       44.79      2.27 o 
   9  15   0       28.56       26.42      2.14 o 
  10  15   0      105.41      114.73      3.58 o 
  11  15   0       11.20        9.83      2.00 o 
  12  15   0       34.84       42.13      3.12 o 
   0  16   0       96.63       88.28      3.25 o 
   1  16   0       47.39       46.35      1.81 o 
   2  16   0        7.01        9.31      1.52 o 
   3  16   0       65.41       52.11      2.29 o 
   4  16   0        1.59       -1.68      1.68 o 
   5  16   0       39.12       23.01      1.97 o 
   6  16   0        0.58       -1.67      1.67 o 
   7  16   0        1.26       -0.64      1.72 o 
   8  16   0       10.83       11.74      2.15 o 
   9  16   0       38.50       35.36      2.37 o 
  10  16   0        1.75        1.15      1.77 o 
  11  16   0       34.08       35.45      2.51 o 
   1  17   0      201.10      214.11      4.11 o 
   2  17   0       10.31        4.46      1.65 o 
   3  17   0       18.61       23.94      2.24 o 
   4  17   0        3.28       -0.18      1.80 o 
   5  17   0       42.91       35.12      2.75 o 
   6  17   0       40.23       38.59      2.98 o 
   7  17   0        1.69       -1.23      1.72 o 
   8  17   0       73.80       72.44      3.17 o 
   9  17   0       12.62       11.81      2.22 o 
  10  17   0        6.04        6.30      2.16 o 
   0  18   0      104.72       76.82      4.75 o 
   1  18   0        5.66        8.31      1.92 o 
   2  18   0       61.15       70.86      3.08 o 
   3  18   0        2.09        0.77      2.26 o 
   4  18   0       30.81       47.46      2.51 o 
   5  18   0        0.30        1.97      2.25 o 
   6  18   0        8.92        6.18      1.85 o 
   7  18   0       27.70       29.04      2.25 o 
   8  18   0       11.34        6.99      2.03 o 
   9  18   0        3.14        2.56      2.17 o 
   1  19   0        3.16        1.90      1.94 o 
   2  19   0       74.68       95.62      3.82 o 
   3  19   0      181.08      180.07      4.73 o 
   4  19   0        4.79       11.94      2.01 o 
   5  19   0       24.72       34.03      2.53 o 
   6  19   0       22.73       27.31      2.29 o 
   7  19   0        1.95       -1.97      1.97 o 
   8  19   0       35.22       31.13      2.69 o 
   0  20   0       64.33       69.26      5.09 o 
   1  20   0       63.27       86.73      4.10 o 
   2  20   0        4.01        5.46      2.20 o 
   3  20   0       18.13       23.17      2.36 o 
   4  20   0       66.02       72.96      3.63 o 
   5  20   0      310.57      353.45      7.13 o 
   6  20   0        8.47        6.69      2.01 o 
   1  21   0      135.57      155.88      5.32 o 
   2  21   0       57.79       61.80      3.49 o 
   3  21   0       32.41       40.54      2.74 o 
   4  21   0       62.10       74.94      3.77 o 
 -16   1   1       66.65       82.09      3.06 o 
 -15   1   1       16.25       19.90      2.42 o 
 -14   1   1      161.03      162.62      3.32 o 
 -13   1   1        0.45       -1.35      1.35 o 
 -12   1   1      153.97      133.77      2.52 o 
 -11   1   1      304.25      279.97      3.21 o 
 -10   1   1      161.60      178.04      2.22 o 
  -9   1   1      130.39      144.54      1.72 o 
  -8   1   1      857.45      826.34      3.66 o 
  -7   1   1      251.94      284.71      2.06 o 
  -6   1   1     1912.11     2160.85      6.95 o 
  -5   1   1     3219.10     3367.95      8.17 o 
  -4   1   1     6479.34     6821.26     18.21 o 
  -3   1   1      608.72      635.52      3.72 o 
  -2   1   1     3766.80     4253.18     17.58 o 
   1   1   1     3780.54     3933.96     16.79 o 
   2   1   1    22196.12    22402.13    115.53 o 
   3   1   1     1232.72     1183.01      5.36 o 
   4   1   1      919.67      927.38      3.54 o 
   5   1   1      698.05      698.03      3.03 o 
   6   1   1      448.85      459.03      2.46 o 
   7   1   1        6.14       13.99      0.65 o 
   8   1   1      486.40      438.04      2.87 o 
   9   1   1       26.09       30.02      0.96 o 
  10   1   1       61.22       55.03      1.49 o 
  11   1   1      401.50      378.29      4.36 o 
  12   1   1      227.39      213.84      3.79 o 
  13   1   1       34.98       33.86      2.19 o 
  14   1   1        3.69        1.54      1.73 o 
  15   1   1      117.45      120.12      3.58 o 
  16   1   1       62.96       66.76      2.93 o 
 -16   2   1        3.09        3.99      1.91 o 
 -15   2   1        7.94       15.81      2.10 o 
 -14   2   1      102.32      102.67      2.86 o 
 -13   2   1        8.85        3.56      1.37 o 
 -12   2   1      205.82      210.18      3.18 o 
 -11   2   1      380.90      397.34      3.45 o 
 -10   2   1      555.62      594.27      4.04 o 
  -9   2   1      163.00      142.77      1.80 o 
  -8   2   1      559.77      619.50      3.26 o 
  -7   2   1       30.07       20.67      0.61 o 
  -6   2   1     5055.84     5072.41     13.28 o 
  -5   2   1     1491.62     1672.23      6.10 o 
  -4   2   1      570.35      486.24      2.17 o 
  -3   2   1     5580.92     5670.28     20.34 o 
  -2   2   1     3993.14     4049.21     15.53 o 
  -1   2   1     1186.05     1339.98      4.99 o 
   0   2   1    54188.86    53378.66    398.59 o 
   1   2   1      633.23      787.20      3.32 o 
   2   2   1      935.18     1056.39      4.40 o 
   3   2   1     2376.42     2560.74      8.53 o 
   4   2   1      974.17      871.13      3.69 o 
   5   2   1      988.98     1072.05      4.13 o 
   6   2   1     1653.98     1539.43      5.19 o 
   7   2   1       32.50       34.04      0.82 o 
   8   2   1        4.03        1.98      0.73 o 
   9   2   1     1005.57     1025.42      6.56 o 
  10   2   1      285.02      275.28      2.98 o 
  11   2   1      269.41      284.50      3.30 o 
  12   2   1      161.56      165.54      3.32 o 
  13   2   1      191.60      197.64      4.55 o 
  14   2   1      187.54      186.34      4.05 o 
  15   2   1        0.98        1.47      1.71 o 
  16   2   1       16.07       15.44      2.47 o 
 -16   3   1        4.85        7.68      2.19 o 
 -15   3   1      197.06      227.49      4.50 o 
 -14   3   1       35.70       41.59      2.16 o 
 -13   3   1        3.84       -1.20      1.39 o 
 -12   3   1       54.72       55.34      1.85 o 
 -11   3   1      783.81      789.91      5.28 o 
 -10   3   1      196.99      211.77      2.48 o 
  -9   3   1       94.61       87.29      1.57 o 
  -8   3   1       54.15       46.23      1.05 o 
  -7   3   1     2639.80     2472.51      9.91 o 
  -6   3   1       35.20       16.13      0.61 o 
  -5   3   1      646.80      741.96      4.21 o 
  -4   3   1     2999.07     2916.44      9.34 o 
  -3   3   1     4294.22     4299.84      9.34 o 
  -2   3   1    17333.84    17747.70     55.35 o 
  -1   3   1     5041.55     5411.87     17.14 o 
   0   3   1      768.31      922.06      4.44 o 
   1   3   1    15255.92    15461.50     68.22 o 
   2   3   1       31.17       35.69      0.63 o 
   3   3   1     2262.91     2352.04      8.59 o 
   4   3   1     1865.74     1817.30      6.62 o 
   5   3   1     2749.94     2906.37      7.87 o 
   6   3   1       26.35       16.47      1.00 o 
   7   3   1      571.63      451.60      2.83 o 
   8   3   1     1114.61     1158.12      5.02 o 
   9   3   1     2926.90     2962.51     14.01 o 
  10   3   1      323.63      327.08      3.35 o 
  11   3   1        0.45        2.46      1.05 o 
  12   3   1       12.20       14.21      1.42 o 
  13   3   1      707.94      744.71      7.55 o 
  14   3   1      118.72      125.91      3.70 o 
  15   3   1        7.96        3.63      1.98 o 
  16   3   1       15.76       10.15      2.34 o 
 -16   4   1       23.15       26.32      2.90 o 
 -15   4   1      306.40      312.00      6.35 o 
 -14   4   1      126.25      126.78      3.49 o 
 -13   4   1      212.79      243.94      3.96 o 
 -12   4   1       18.77       24.82      1.34 o 
 -11   4   1        0.24        2.40      1.09 o 
 -10   4   1      449.68      431.00      3.75 o 
  -9   4   1     3915.90     3728.43     13.41 o 
  -8   4   1      506.44      518.46      3.40 o 
  -7   4   1      118.51      147.47      1.56 o 
  -6   4   1       51.06       45.11      0.97 o 
  -5   4   1     8425.34     8291.05     29.52 o 
  -4   4   1    11610.62    12029.98     30.78 o 
  -3   4   1     1840.52     1846.07      5.12 o 
  -2   4   1      135.04      170.58      1.26 o 
  -1   4   1     2619.40     2741.82      8.62 o 
   0   4   1     2423.70     2558.66     10.18 o 
   1   4   1      399.53      551.10      3.28 o 
   2   4   1     9464.30     9315.77     27.99 o 
   3   4   1       21.57       13.48      0.93 o 
   4   4   1      122.18      169.37      1.50 o 
   5   4   1     5959.31     5491.16     22.89 o 
   6   4   1     1182.60     1284.96      5.19 o 
   7   4   1     3535.74     3482.67     13.26 o 
   8   4   1      837.66      853.27      4.76 o 
   9   4   1     1079.46     1023.00      5.68 o 
  10   4   1      138.65      136.51      2.24 o 
  11   4   1       21.73       30.39      1.46 o 
  12   4   1      199.44      206.47      3.33 o 
  13   4   1      206.65      224.84      4.10 o 
  14   4   1        7.07        8.72      2.25 o 
  15   4   1       57.58       55.70      3.31 o 
  16   4   1       33.21       39.13      2.94 o 
 -16   5   1      105.28      130.73      4.64 o 
 -15   5   1      394.82      440.23      7.46 o 
 -14   5   1        0.55        6.34      2.10 o 
 -13   5   1      416.75      408.28      5.26 o 
 -12   5   1      127.19      109.61      2.46 o 
 -11   5   1     1037.49     1049.61      7.61 o 
 -10   5   1     1043.34      989.95      6.20 o 
  -9   5   1      253.07      256.86      2.86 o 
  -8   5   1      556.83      616.21      3.95 o 
  -7   5   1     3493.64     3311.79     12.77 o 
  -6   5   1     1914.68     1836.80      6.41 o 
  -5   5   1     4906.05     4883.84     14.07 o 
  -4   5   1      362.43      451.09      2.36 o 
  -3   5   1     8817.44     8785.86     20.36 o 
  -2   5   1     4009.06     4196.55     11.69 o 
  -1   5   1     1169.18     1138.99      3.94 o 
   0   5   1        2.61        6.95      0.60 o 
   1   5   1     2078.24     2177.74      9.70 o 
   2   5   1     1035.72     1170.55      3.94 o 
   3   5   1     7779.40     7287.15     26.24 o 
   4   5   1      192.20      239.52      1.76 o 
   5   5   1     1232.74     1258.72      5.26 o 
   6   5   1     1404.24     1384.38      6.12 o 
   7   5   1     4303.21     4161.87     19.87 o 
   8   5   1      558.25      633.89      4.13 o 
   9   5   1       63.20       59.62      1.60 o 
  10   5   1        9.28        7.01      1.10 o 
  11   5   1      386.55      408.45      4.38 o 
  12   5   1      147.73      124.18      3.03 o 
  13   5   1      430.80      451.41      6.20 o 
  14   5   1      163.73      173.75      4.58 o 
  15   5   1        8.01        5.27      2.15 o 
 -16   6   1        0.43        7.14      2.23 o 
 -15   6   1        4.59       10.60      2.27 o 
 -14   6   1      285.32      297.00      6.13 o 
 -13   6   1      185.37      203.24      4.35 o 
 -12   6   1       30.11       31.88      1.73 o 
 -11   6   1      540.41      556.20      5.44 o 
 -10   6   1       62.03       60.39      1.73 o 
  -9   6   1      555.74      567.07      4.59 o 
  -8   6   1     3861.28     3789.00     13.24 o 
  -7   6   1     1489.93     1555.04      7.62 o 
  -6   6   1      276.39      275.77      2.31 o 
  -5   6   1     3986.62     3826.34     12.67 o 
  -4   6   1     1292.73     1174.00      4.23 o 
  -3   6   1      538.57      552.73      2.59 o 
  -2   6   1     1013.19     1036.66      3.72 o 
  -1   6   1     3583.77     3742.43     12.68 o 
   0   6   1    24112.55    24263.97     89.92 o 
   1   6   1      108.45      121.82      1.28 o 
   2   6   1      672.24      874.55      3.78 o 
   3   6   1      228.43      208.76      1.66 o 
   4   6   1        5.10       26.60      0.80 o 
   5   6   1     1183.94     1004.62      5.14 o 
   6   6   1     5032.95     5169.39     21.44 o 
   7   6   1        3.92        2.72      0.74 o 
   8   6   1       54.97       75.17      1.73 o 
   9   6   1       22.93       13.66      1.06 o 
  10   6   1       40.89       38.66      1.72 o 
  11   6   1      951.23      980.89      7.51 o 
  12   6   1      124.40      131.12      3.19 o 
  13   6   1        3.49        3.86      1.69 o 
  14   6   1       58.28       59.35      3.25 o 
  15   6   1       87.69       85.33      3.60 o 
 -15   7   1        7.29        9.44      2.30 o 
 -14   7   1      220.33      226.24      5.14 o 
 -13   7   1       66.45       75.94      2.80 o 
 -12   7   1      358.79      347.32      4.96 o 
 -11   7   1       74.47       62.92      2.01 o 
 -10   7   1       28.07       30.41      1.37 o 
  -9   7   1      148.92      156.31      2.52 o 
  -8   7   1      256.96      294.85      3.26 o 
  -7   7   1     3295.82     3339.00     14.11 o 
  -6   7   1      690.08      587.21      3.31 o 
  -5   7   1       58.38       44.47      1.19 o 
  -4   7   1     1376.35     1577.71      5.77 o 
  -3   7   1      622.38      624.61      2.80 o 
  -2   7   1    21359.74    21036.60     71.98 o 
  -1   7   1      542.26      552.79      3.52 o 
   0   7   1     3378.81     3440.85     12.68 o 
   1   7   1      615.14      560.39      2.96 o 
   2   7   1     5364.21     5122.86     19.13 o 
   3   7   1      327.00      363.88      2.44 o 
   4   7   1     1714.79     1542.25      7.00 o 
   5   7   1      559.52      587.54      3.67 o 
   6   7   1      399.24      350.33      3.02 o 
   7   7   1     1002.46      945.68      5.57 o 
   8   7   1     1269.88     1281.79      7.70 o 
   9   7   1      709.19      712.40      5.81 o 
  10   7   1      240.06      205.32      3.49 o 
  11   7   1      827.54      813.56      7.45 o 
  12   7   1      396.06      417.68      5.42 o 
  13   7   1      145.00      146.97      3.67 o 
  14   7   1        0.43        4.36      1.94 o 
  15   7   1       18.06       15.43      2.70 o 
 -15   8   1       14.86       14.84      2.51 o 
 -14   8   1      266.64      262.82      5.54 o 
 -13   8   1      101.47      107.70      3.61 o 
 -12   8   1        3.17        4.03      1.59 o 
 -11   8   1       26.85       20.17      1.56 o 
 -10   8   1      541.09      511.08      4.75 o 
  -9   8   1      780.28      721.43      5.42 o 
  -8   8   1      411.27      402.87      4.03 o 
  -7   8   1      149.67      149.20      2.28 o 
  -6   8   1     1047.07     1094.40      5.05 o 
  -5   8   1       27.70       23.94      0.79 o 
  -4   8   1      310.91      249.29      1.99 o 
  -3   8   1     2069.99     2101.22      6.87 o 
  -2   8   1      199.97      189.85      1.78 o 
  -1   8   1       85.22       98.65      1.56 o 
   0   8   1     3081.94     2954.87     11.56 o 
   1   8   1     5382.35     5724.93     22.27 o 
   2   8   1     3264.49     3014.33     12.12 o 
   3   8   1        0.67        2.19      0.54 o 
   4   8   1      199.23      148.45      1.62 o 
   5   8   1     1850.24     1846.42      7.36 o 
   6   8   1     1593.64     1676.55     12.82 o 
   7   8   1       71.39       56.37      1.64 o 
   8   8   1       59.79       63.21      1.88 o 
   9   8   1        0.66        3.97      1.32 o 
  10   8   1      196.52      222.45      3.71 o 
  11   8   1      425.91      447.64      5.63 o 
  12   8   1      153.41      141.47      3.39 o 
  13   8   1        8.97        7.47      1.86 o 
  14   8   1       52.64       57.12      2.88 o 
  15   8   1        4.92        5.41      2.61 o 
 -15   9   1       82.72       86.81      4.14 o 
 -14   9   1       26.30       34.26      2.52 o 
 -13   9   1       30.66       33.10      2.47 o 
 -12   9   1       68.01       70.92      2.82 o 
 -11   9   1      107.96      108.75      3.05 o 
 -10   9   1       97.93      101.00      2.59 o 
  -9   9   1      225.12      206.34      3.17 o 
  -8   9   1     1957.04     1991.31     10.18 o 
  -7   9   1      983.62      943.62      5.94 o 
  -6   9   1       31.16       27.90      0.95 o 
  -5   9   1       99.36       79.17      1.30 o 
  -4   9   1        0.96        3.82      0.49 o 
  -3   9   1      582.27      577.17      3.17 o 
  -2   9   1      210.39      174.69      1.91 o 
  -1   9   1      238.55      178.11      1.69 o 
   0   9   1      818.35      934.46      4.31 o 
   1   9   1     1004.87     1018.95      5.68 o 
   2   9   1     2046.56     2169.82      8.18 o 
   3   9   1     2733.58     2650.94     14.25 o 
   4   9   1       91.24       99.36      1.56 o 
   5   9   1       62.88       66.92      1.41 o 
   6   9   1       28.15       33.56      1.44 o 
   7   9   1     1026.68      974.29      6.64 o 
   8   9   1      306.47      297.02      4.38 o 
   9   9   1       54.65       53.82      2.03 o 
  10   9   1      235.32      243.46      3.98 o 
  11   9   1        3.01        4.74      1.67 o 
  12   9   1      137.41      111.46      3.52 o 
  13   9   1        8.35        6.36      1.70 o 
  14   9   1       12.59       13.62      2.03 o 
 -14  10   1       10.04       15.03      2.20 o 
 -13  10   1       85.01       82.32      3.43 o 
 -12  10   1       87.09       75.33      2.93 o 
 -11  10   1        0.04       -1.78      1.78 o 
 -10  10   1       50.91       51.14      2.21 o 
  -9  10   1      349.62      333.11      4.36 o 
  -8  10   1       77.44       92.23      2.26 o 
  -7  10   1      235.56      255.57      3.09 o 
  -6  10   1       29.04       46.38      1.26 o 
  -5  10   1      285.80      221.83      2.25 o 
  -4  10   1      182.18      167.65      1.83 o 
  -3  10   1     1830.09     1801.23      7.82 o 
  -2  10   1       22.62       20.56      0.75 o 
  -1  10   1        7.07        4.64      0.63 o 
   0  10   1        5.93        3.43      0.89 o 
   1  10   1     1099.39     1125.75      6.44 o 
   2  10   1       31.07       55.15      1.38 o 
   3  10   1        0.19        3.70      0.84 o 
   4  10   1      354.60      285.35      2.70 o 
   5  10   1      703.26      610.08      4.58 o 
   6  10   1        1.87       -0.14      1.15 o 
   7  10   1      314.46      249.44      3.46 o 
   8  10   1       60.38       65.61      2.17 o 
   9  10   1      467.47      473.96      5.37 o 
  10  10   1        3.12        3.31      1.49 o 
  11  10   1      288.28      317.77      5.22 o 
  12  10   1       62.01       53.27      2.77 o 
  13  10   1       53.92       61.37      2.72 o 
  14  10   1       23.77       27.49      2.38 o 
 -14  11   1        8.26        6.31      1.94 o 
 -13  11   1       40.52       39.73      2.59 o 
 -12  11   1       26.12       32.12      2.32 o 
 -11  11   1       45.68       34.90      2.05 o 
 -10  11   1       15.92       15.61      1.69 o 
  -9  11   1        8.18       11.34      1.58 o 
  -8  11   1      350.60      290.05      4.05 o 
  -7  11   1      349.32      318.29      4.01 o 
  -6  11   1        0.64       -0.06      0.99 o 
  -5  11   1        9.67        3.85      1.01 o 
  -4  11   1      635.70      643.46      4.22 o 
  -3  11   1      119.60      115.22      1.93 o 
  -2  11   1      112.68      112.61      2.45 o 
  -1  11   1      335.43      320.79      2.62 o 
   0  11   1       72.01       92.31      1.52 o 
   1  11   1        3.33       10.22      0.88 o 
   2  11   1      142.23      161.25      2.30 o 
   3  11   1     1425.92     1558.32      7.42 o 
   4  11   1       31.13       26.43      1.20 o 
   5  11   1       53.36       48.44      1.52 o 
   6  11   1        6.57        4.13      1.19 o 
   7  11   1       49.12       29.73      1.59 o 
   8  11   1        4.97        7.32      1.40 o 
   9  11   1        6.97        4.60      1.39 o 
  10  11   1       11.14       12.39      1.69 o 
  11  11   1       12.57       15.87      2.06 o 
  12  11   1       24.16       29.48      2.42 o 
  13  11   1       53.36       57.93      3.11 o 
  14  11   1        5.25       10.71      2.03 o 
 -14  12   1       24.05       13.96      2.21 o 
 -13  12   1        2.41        3.27      2.59 o 
 -12  12   1       16.85       17.57      2.03 o 
 -11  12   1       52.92       53.93      2.39 o 
 -10  12   1       70.29       60.82      2.50 o 
  -9  12   1      157.26      152.65      3.47 o 
  -8  12   1        0.56       -1.06      1.38 o 
  -7  12   1      367.35      391.22      4.78 o 
  -6  12   1      286.90      312.15      4.14 o 
  -5  12   1        2.34        8.02      1.16 o 
  -4  12   1      154.41      159.24      2.47 o 
  -3  12   1       77.78       83.64      1.79 o 
  -2  12   1        0.48        1.14      0.94 o 
  -1  12   1      144.88      146.16      2.24 o 
   0  12   1       65.76       57.33      1.59 o 
   1  12   1     1151.71     1080.55      9.87 o 
   2  12   1      756.52      815.73      6.47 o 
   3  12   1       10.24       12.65      1.16 o 
   4  12   1      165.24      145.08      2.37 o 
   5  12   1        1.22        0.04      1.09 o 
   6  12   1      136.61      117.07      2.59 o 
   7  12   1      205.81      205.74      3.39 o 
   8  12   1      167.86      162.24      3.41 o 
   9  12   1       10.81        4.47      1.54 o 
  10  12   1       85.51       62.48      2.50 o 
  11  12   1        8.96       15.41      1.97 o 
  12  12   1       30.12       43.37      2.80 o 
  13  12   1        0.02        8.12      2.34 o 
 -13  13   1       15.56       16.40      2.81 o 
 -12  13   1        0.30        0.87      1.90 o 
 -11  13   1      157.04      181.92      4.21 o 
 -10  13   1        1.46       -1.82      1.82 o 
  -9  13   1       15.57        6.35      1.83 o 
  -8  13   1       18.64        9.75      1.52 o 
  -7  13   1      113.47      130.35      3.14 o 
  -6  13   1      531.70      482.64      5.60 o 
  -5  13   1       16.26       12.74      1.22 o 
  -4  13   1      242.52      264.06      3.19 o 
  -3  13   1      876.47      871.32      6.31 o 
  -2  13   1      559.55      539.68      4.63 o 
  -1  13   1      284.85      300.86      3.23 o 
   0  13   1      145.46      142.14      2.34 o 
   1  13   1     1168.23     1110.15      9.09 o 
   2  13   1      207.19      177.53      2.86 o 
   3  13   1     2408.31     2408.18     16.12 o 
   4  13   1       75.71       67.57      1.94 o 
   5  13   1      132.06      144.84      2.74 o 
   6  13   1      130.00      112.35      2.63 o 
   7  13   1       92.16       77.19      2.49 o 
   8  13   1        0.86       -1.72      1.72 o 
   9  13   1      272.80      297.10      5.03 o 
  10  13   1       55.89       53.20      2.55 o 
  11  13   1       26.58       29.67      2.48 o 
  12  13   1       24.86       37.27      2.99 o 
  13  13   1      204.32      233.00      5.97 o 
 -12  14   1       15.21       15.00      2.70 o 
 -11  14   1       76.31       80.29      3.12 o 
 -10  14   1        7.70        5.04      1.85 o 
  -9  14   1       95.06       98.27      3.27 o 
  -8  14   1      317.77      333.40      4.97 o 
  -7  14   1        1.61        0.00      1.63 o 
  -6  14   1        2.79        4.44      1.52 o 
  -5  14   1       83.12       86.78      2.51 o 
  -4  14   1      946.54      916.93      9.49 o 
  -3  14   1      197.60      220.59      3.49 o 
  -2  14   1       25.79       27.34      1.46 o 
  -1  14   1       10.92       19.78      1.37 o 
   0  14   1      568.23      524.72      5.55 o 
   1  14   1      752.81      803.34      6.39 o 
   2  14   1       34.93       23.24      1.45 o 
   3  14   1       20.76       16.15      1.46 o 
   4  14   1       11.78        6.27      1.18 o 
   5  14   1      125.91      133.37      2.75 o 
   6  14   1      306.31      305.14      4.23 o 
   7  14   1       53.76       57.69      2.34 o 
   8  14   1        0.09       -1.91      1.91 o 
   9  14   1        7.45        1.38      1.60 o 
  10  14   1       14.64       18.79      1.99 o 
  11  14   1      144.13      164.96      4.65 o 
  12  14   1       40.02       54.13      3.43 o 
 -12  15   1      246.40      264.56      5.95 o 
 -11  15   1       14.59       11.40      1.86 o 
 -10  15   1       56.69       57.24      2.69 o 
  -9  15   1        7.43       10.75      1.94 o 
  -8  15   1       75.53       75.81      2.73 o 
  -7  15   1      115.47      132.96      3.61 o 
  -6  15   1      750.20      809.74      9.05 o 
  -5  15   1      151.51      135.28      3.45 o 
  -4  15   1       36.38       30.33      1.88 o 
  -3  15   1      131.32      134.49      3.19 o 
  -2  15   1      293.12      306.85      4.56 o 
  -1  15   1      367.75      360.53      4.13 o 
   0  15   1       12.14       16.69      1.37 o 
   1  15   1       24.61       31.46      1.82 o 
   2  15   1      348.86      348.87      4.46 o 
   3  15   1      106.01      104.87      2.77 o 
   4  15   1       47.62       45.88      1.94 o 
   5  15   1      210.09      218.84      3.67 o 
   6  15   1       20.34       14.50      1.47 o 
   7  15   1      145.07      136.73      3.39 o 
   8  15   1       76.06       82.40      2.99 o 
   9  15   1       12.10       20.37      2.02 o 
  10  15   1       25.28       27.59      2.30 o 
  11  15   1        1.21        3.37      2.11 o 
 -11  16   1        2.67        5.46      2.00 o 
 -10  16   1      112.84      129.13      4.01 o 
  -9  16   1      167.19      155.94      4.67 o 
  -8  16   1      296.82      324.05      6.05 o 
  -7  16   1       20.98       15.86      2.07 o 
  -6  16   1        0.33        0.84      2.65 o 
  -5  16   1        7.03        5.43      1.92 o 
  -4  16   1      312.10      342.15      5.16 o 
  -3  16   1        1.39       -1.90      1.90 o 
  -2  16   1       11.11        5.24      1.55 o 
  -1  16   1       17.31       14.63      1.49 o 
   0  16   1       78.17       83.02      2.39 o 
   1  16   1      383.46      385.71      5.19 o 
   2  16   1      945.08      934.14      9.17 o 
   3  16   1      145.48      148.87      3.35 o 
   4  16   1        5.38        1.13      1.35 o 
   5  16   1        7.95        5.27      1.61 o 
   6  16   1      190.85      212.02      5.24 o 
   7  16   1       59.66       62.99      2.72 o 
   8  16   1       72.70       90.30      3.19 o 
   9  16   1       16.49       10.47      1.86 o 
  10  16   1      294.51      320.72      5.80 o 
  11  16   1       49.73       58.48      3.05 o 
 -10  17   1       44.33       57.29      3.14 o 
  -9  17   1        1.82       -2.53      2.53 o 
  -8  17   1      153.73      168.71      5.04 o 
  -7  17   1      162.93      152.59      4.12 o 
  -6  17   1       27.16       33.40      2.41 o 
  -5  17   1      126.64      111.47      3.70 o 
  -4  17   1      119.99      123.68      3.47 o 
  -3  17   1      294.23      306.62      4.85 o 
  -2  17   1      120.31      152.12      3.60 o 
  -1  17   1        4.43        3.61      2.05 o 
   0  17   1       63.92       60.84      2.29 o 
   1  17   1      152.00      158.61      3.66 o 
   2  17   1       21.00       26.25      2.03 o 
   3  17   1      463.72      451.46      5.79 o 
   4  17   1      146.95      155.82      3.30 o 
   5  17   1        7.54        1.83      1.62 o 
   6  17   1        3.61       -0.27      1.71 o 
   7  17   1       35.67       32.58      2.29 o 
   8  17   1      346.03      375.74      6.89 o 
   9  17   1      111.44      131.22      4.16 o 
  10  17   1        1.37        2.78      2.02 o 
  -9  18   1      112.82      122.79      4.27 o 
  -8  18   1        2.04        1.61      2.09 o 
  -7  18   1       11.39        9.94      2.00 o 
  -6  18   1       10.79       12.31      2.19 o 
  -5  18   1      267.78      282.42      5.67 o 
  -4  18   1      225.53      226.13      4.79 o 
  -3  18   1      314.52      328.68      5.43 o 
  -2  18   1       20.79       22.15      2.25 o 
  -1  18   1      132.09      138.72      3.57 o 
   0  18   1       15.68        9.14      1.67 o 
   1  18   1      220.48      245.00      5.12 o 
   2  18   1        9.98        6.26      2.35 o 
   3  18   1        1.28       -2.18      2.18 o 
   4  18   1        0.68       -1.76      1.76 o 
   5  18   1      169.56      170.09      4.09 o 
   6  18   1       52.88       46.76      2.48 o 
   7  18   1       37.58       41.30      2.66 o 
   8  18   1       26.60       24.05      2.36 o 
   9  18   1       52.98       56.16      3.23 o 
  -8  19   1        7.46        7.19      2.07 o 
  -7  19   1       46.75       51.07      2.94 o 
  -6  19   1      135.89      142.69      4.44 o 
  -5  19   1       27.40       34.57      2.80 o 
  -4  19   1       58.24       66.98      3.07 o 
  -3  19   1       52.11       62.41      2.80 o 
  -2  19   1       45.01       32.44      2.32 o 
  -1  19   1      190.71      228.08      4.92 o 
   0  19   1        1.90        2.81      2.17 o 
   1  19   1      174.32      195.87      5.26 o 
   2  19   1       73.34       54.21      2.90 o 
   3  19   1       71.77       88.83      3.51 o 
   4  19   1       18.25       20.59      2.26 o 
   5  19   1        9.93        6.56      2.27 o 
   6  19   1        0.14       -1.67      1.83 o 
   7  19   1       46.00       41.84      2.69 o 
  -6  20   1       11.74       13.90      2.21 o 
  -5  20   1       34.00       52.53      3.14 o 
  -4  20   1        4.50        7.92      2.09 o 
  -3  20   1       10.69       13.21      2.03 o 
  -2  20   1       24.37       24.42      2.50 o 
  -1  20   1        2.09        5.05      2.39 o 
   0  20   1       93.51       87.76      3.87 o 
   1  20   1       27.34       44.41      2.87 o 
   2  20   1        0.94        0.49      2.01 o 
   3  20   1        3.08        0.10      1.96 o 
   4  20   1        8.74        8.78      2.31 o 
   5  20   1        8.07       10.05      2.50 o 
   6  20   1        5.54        2.80      2.36 o 
  -4  21   1       17.41       15.98      2.59 o 
  -3  21   1        9.43        2.24      2.08 o 
  -2  21   1       11.76       11.61      3.29 o 
  -1  21   1        1.35        6.14      2.52 o 
   0  21   1        2.94        5.54      2.55 o 
   1  21   1        0.78        2.41      2.46 o 
   2  21   1        1.19       -0.07      2.20 o 
   3  21   1        4.13        2.33      2.19 o 
   4  21   1        5.09       12.91      2.42 o 
 -16   0   2        3.59       11.06      3.50 o 
 -15   0   2        8.00        7.84      2.07 o 
 -14   0   2       38.21       31.84      2.51 o 
 -13   0   2       15.43       25.81      2.08 o 
 -12   0   2     1101.31     1185.85     14.38 o 
 -11   0   2      174.12      162.14      3.41 o 
 -10   0   2       46.00       46.91      1.95 o 
  -9   0   2       84.29       68.83      2.09 o 
  -8   0   2     3698.18     3822.04     13.34 o 
  -7   0   2     2521.71     2373.99      9.87 o 
  -6   0   2      165.27      205.88      2.25 o 
  -5   0   2     5073.01     5869.34     18.84 o 
  -4   0   2      102.49      193.47      2.27 o 
  -3   0   2    31280.23    30878.37    150.14 o 
  -2   0   2     7807.12     8197.93     34.46 o 
  -1   0   2     2163.09     2395.70     18.96 o 
   0   0   2    46782.50    43672.35    403.96 o 
   1   0   2      419.83      414.45      3.51 o 
   2   0   2    19131.76    19468.25    143.38 o 
   3   0   2    30460.25    29828.42    125.77 o 
   4   0   2     3420.53     3671.21     18.20 o 
   5   0   2      152.19      117.53      1.71 o 
   6   0   2     6302.31     6286.86     34.96 o 
   7   0   2      118.47       85.98      1.64 o 
   8   0   2      208.46      152.90      2.58 o 
   9   0   2      611.61      596.01      6.21 o 
  10   0   2      322.17      317.37      5.07 o 
  11   0   2      567.12      566.12      7.18 o 
  12   0   2      763.98      808.82     11.48 o 
  13   0   2      253.48      259.71      6.42 o 
  14   0   2        3.10       -0.85      2.58 o 
  15   0   2        4.33        1.99      2.73 o 
 -16   1   2      218.96      236.00      4.96 o 
 -15   1   2       35.44       39.26      2.09 o 
 -14   1   2      160.37      159.28      3.15 o 
 -13   1   2       52.98       50.36      1.82 o 
 -12   1   2      319.34      312.86      3.49 o 
 -11   1   2      122.53      137.45      2.26 o 
 -10   1   2     1110.40     1126.08      6.91 o 
  -9   1   2      431.98      412.43      3.07 o 
  -8   1   2      261.20      262.46      2.07 o 
  -7   1   2     2276.40     2226.44      6.77 o 
  -6   1   2     2945.91     2950.08      8.74 o 
  -5   1   2      475.88      385.26      3.08 o 
  -4   1   2     2952.39     3067.45     10.43 o 
  -3   1   2    22503.96    22692.52     60.93 o 
  -2   1   2    33298.29    32652.43    143.74 o 
  -1   1   2     9930.23    10339.04     51.19 o 
   0   1   2      989.82     1306.92      8.73 o 
   1   1   2    21050.53    20595.36     95.44 o 
   2   1   2     5325.49     5228.07     16.01 o 
   3   1   2     5410.78     5601.92     17.80 o 
   4   1   2    12296.73    12370.08     36.56 o 
   5   1   2     3326.52     3353.80     10.71 o 
   6   1   2        0.55       11.42      1.03 o 
   7   1   2      450.46      379.56      2.49 o 
   8   1   2      847.21      832.60      4.37 o 
   9   1   2     1921.60     1898.02      9.82 o 
  10   1   2       28.40       29.01      1.33 o 
  11   1   2      276.97      240.24      3.94 o 
  12   1   2       90.57       93.59      3.23 o 
  13   1   2      591.66      579.77      6.58 o 
  14   1   2      119.75      133.75      3.64 o 
  15   1   2       55.17       56.20      3.01 o 
 -16   2   2       80.11       91.59      3.23 o 
 -15   2   2      201.44      205.84      3.95 o 
 -14   2   2       15.15       15.12      1.51 o 
 -13   2   2      531.76      543.39      5.04 o 
 -12   2   2      161.00      156.89      2.64 o 
 -11   2   2       48.35       38.34      1.38 o 
 -10   2   2      121.43      116.54      1.92 o 
  -9   2   2      975.70      888.84      4.84 o 
  -8   2   2      747.71      742.24      3.99 o 
  -7   2   2      715.00      636.91      3.66 o 
  -6   2   2      608.20      633.72      3.77 o 
  -5   2   2      319.49      381.09      2.24 o 
  -4   2   2     3195.02     3222.10     10.17 o 
  -3   2   2    10365.74    10825.51     43.34 o 
  -2   2   2    27460.25    27862.88    118.44 o 
  -1   2   2        2.22        6.97      0.73 o 
   0   2   2      133.81      124.86      1.37 o 
   1   2   2     4528.89     4702.72     21.19 o 
   2   2   2     9374.63     9944.60     34.61 o 
   3   2   2     6585.46     7072.48     27.97 o 
   4   2   2     4071.11     4150.92     14.78 o 
   5   2   2     5318.02     5198.89     19.34 o 
   6   2   2     1262.25     1356.41      5.85 o 
   7   2   2     1463.01     1347.34      5.06 o 
   8   2   2     3179.03     3168.97     12.82 o 
   9   2   2      890.76      848.49      5.38 o 
  10   2   2      177.35      172.97      2.49 o 
  11   2   2       22.40       28.19      1.39 o 
  12   2   2      853.59      821.18      7.26 o 
  13   2   2        0.21        5.52      1.98 o 
  14   2   2       66.48       54.26      2.79 o 
  15   2   2       28.43       30.26      2.32 o 
 -16   3   2       56.20       62.51      3.20 o 
 -15   3   2      467.71      516.42      5.98 o 
 -14   3   2      118.44      113.77      2.75 o 
 -13   3   2       51.25       49.66      1.92 o 
 -12   3   2       74.10       79.45      2.09 o 
 -11   3   2     1594.61     1548.57      9.39 o 
 -10   3   2      121.95      113.50      1.95 o 
  -9   3   2     1718.21     1760.63      7.16 o 
  -8   3   2      388.04      336.11      2.56 o 
  -7   3   2      369.80      312.87      2.43 o 
  -6   3   2      715.81      759.15      3.54 o 
  -5   3   2     3253.18     3105.59     12.41 o 
  -4   3   2     2641.66     2683.36     10.36 o 
  -3   3   2     1964.68     1918.46      7.62 o 
  -2   3   2     1173.80     1309.27      5.12 o 
  -1   3   2    10599.56    10999.05     50.36 o 
   0   3   2      479.11      564.15      3.26 o 
   1   3   2     2434.67     2526.95     10.34 o 
   2   3   2     3012.71     3305.51     14.24 o 
   3   3   2      548.84      496.57      2.45 o 
   4   3   2      878.36      818.15      4.16 o 
   5   3   2     2884.30     2832.11     11.65 o 
   6   3   2      818.18      798.56      3.91 o 
   7   3   2      775.83      738.48      3.97 o 
   8   3   2      109.62      128.60      1.74 o 
   9   3   2      262.94      300.87      3.07 o 
  10   3   2        2.85        1.30      1.07 o 
  11   3   2      351.48      367.42      4.04 o 
  12   3   2       13.46       17.24      1.82 o 
  13   3   2      285.53      305.94      5.09 o 
  14   3   2       22.38       11.56      2.05 o 
  15   3   2        0.31       -1.91      2.10 o 
 -16   4   2        0.08       12.07      2.12 o 
 -15   4   2        2.67       13.76      2.41 o 
 -14   4   2      128.33      141.35      3.38 o 
 -13   4   2      218.14      226.15      3.95 o 
 -12   4   2        0.43       -0.45      1.17 o 
 -11   4   2       17.73       22.15      1.38 o 
 -10   4   2       53.32       51.35      1.46 o 
  -9   4   2      937.36      938.48      4.78 o 
  -8   4   2      106.89      129.98      1.72 o 
  -7   4   2     1358.73     1408.21      6.54 o 
  -6   4   2     3027.12     3010.37     11.87 o 
  -5   4   2     3061.10     2906.39      9.14 o 
  -4   4   2       57.45       77.67      1.15 o 
  -3   4   2     2655.75     2552.25      6.51 o 
  -2   4   2      913.85     1076.20      4.55 o 
  -1   4   2        3.62        2.67      0.51 o 
   0   4   2     8706.73     8728.95     36.62 o 
   1   4   2     1212.52     1196.66      5.57 o 
   2   4   2      448.55      437.82      2.00 o 
   3   4   2     1561.75     1697.75      5.95 o 
   4   4   2     1021.95     1098.21      5.11 o 
   5   4   2      223.69      305.71      2.25 o 
   6   4   2      818.43      837.72      4.12 o 
   7   4   2       91.33      112.48      1.71 o 
   8   4   2        2.53        3.05      0.78 o 
   9   4   2        9.58        2.36      0.91 o 
  10   4   2       11.43       14.49      1.13 o 
  11   4   2      343.10      354.49      4.29 o 
  12   4   2       34.71       32.20      1.79 o 
  13   4   2       50.52       49.83      2.32 o 
  14   4   2        0.17       -0.61      1.99 o 
  15   4   2       24.15       23.65      2.69 o 
 -16   5   2        0.29        7.99      2.11 o 
 -15   5   2       39.97       60.33      3.41 o 
 -14   5   2      236.87      257.09      4.61 o 
 -13   5   2       23.68       28.27      1.93 o 
 -12   5   2       53.92       47.98      1.88 o 
 -11   5   2      689.27      651.85      5.95 o 
 -10   5   2      141.92      122.35      2.25 o 
  -9   5   2      342.41      326.02      3.25 o 
  -8   5   2       21.12       10.88      1.28 o 
  -7   5   2      240.68      229.25      2.08 o 
  -6   5   2      122.57      114.27      1.34 o 
  -5   5   2     1389.56     1481.10      5.25 o 
  -4   5   2      222.05      237.53      1.69 o 
  -3   5   2     1490.21     1441.35      5.18 o 
  -2   5   2     2998.56     2989.08      9.60 o 
  -1   5   2       68.42       29.17      0.67 o 
   0   5   2       12.62        4.05      0.49 o 
   1   5   2      237.18      258.88      1.73 o 
   2   5   2     4878.82     5217.88     12.52 o 
   3   5   2     2350.15     2611.44      9.18 o 
   4   5   2        8.46       19.81      0.93 o 
   5   5   2      293.66      352.08      2.33 o 
   6   5   2      139.64      140.20      1.72 o 
   7   5   2      141.51      130.45      1.88 o 
   8   5   2        4.10        3.13      0.83 o 
   9   5   2       21.89       20.91      1.13 o 
  10   5   2       81.00       73.32      2.02 o 
  11   5   2       79.20       77.25      2.31 o 
  12   5   2       69.51       63.93      2.40 o 
  13   5   2       25.10       19.99      1.77 o 
  14   5   2        2.17       -1.94      1.94 o 
  15   5   2       18.80       20.79      2.76 o 
 -16   6   2        0.68        1.26      2.10 o 
 -15   6   2       35.95       35.33      2.78 o 
 -14   6   2       20.13       22.52      2.03 o 
 -13   6   2       97.56      109.25      2.78 o 
 -12   6   2      123.32      134.51      2.92 o 
 -11   6   2       10.70        5.84      1.30 o 
 -10   6   2      407.64      402.50      4.32 o 
  -9   6   2     1301.20     1262.26      6.90 o 
  -8   6   2     1189.65     1121.66      6.30 o 
  -7   6   2       58.00       73.59      1.37 o 
  -6   6   2     3959.50     4077.57     12.88 o 
  -5   6   2      781.13      835.14      3.80 o 
  -4   6   2      583.42      556.80      2.82 o 
  -3   6   2      465.33      590.03      3.08 o 
  -2   6   2     1066.48     1044.99      4.36 o 
  -1   6   2      400.92      420.77      2.21 o 
   0   6   2     8076.80     8284.66     28.37 o 
   1   6   2      209.48      144.22      1.45 o 
   2   6   2       15.33       16.02      0.89 o 
   3   6   2      236.16      355.69      2.20 o 
   4   6   2        0.57        2.78      0.52 o 
   5   6   2      317.28      338.38      2.62 o 
   6   6   2      251.52      252.30      2.54 o 
   7   6   2      128.11      154.76      2.07 o 
   8   6   2      198.22      197.40      2.57 o 
   9   6   2        0.72       -1.15      1.15 o 
  10   6   2      183.42      194.01      3.30 o 
  11   6   2        0.35        4.31      1.44 o 
  12   6   2        1.15       -1.52      1.52 o 
  13   6   2       48.74       36.24      2.16 o 
  14   6   2      102.21      103.14      3.44 o 
  15   6   2        3.80        4.61      2.13 o 
 -16   7   2       62.95       79.47      3.76 o 
 -15   7   2       38.79       46.69      2.93 o 
 -14   7   2       17.69       25.15      2.28 o 
 -13   7   2        1.12        0.74      1.43 o 
 -12   7   2       62.72       47.74      2.08 o 
 -11   7   2      108.50      113.34      2.68 o 
 -10   7   2       71.88       69.91      1.92 o 
  -9   7   2        0.33        0.59      1.14 o 
  -8   7   2      113.46      111.25      2.06 o 
  -7   7   2      162.15      159.98      2.00 o 
  -6   7   2     1424.85     1449.70      5.58 o 
  -5   7   2     1826.64     1907.53      6.23 o 
  -4   7   2      850.62      912.08      4.44 o 
  -3   7   2        2.11        2.43      0.44 o 
  -2   7   2     1348.00     1386.71      5.43 o 
  -1   7   2     1235.26     1205.99      6.46 o 
   0   7   2      601.97      648.03      3.73 o 
   1   7   2     1603.31     1616.17      6.91 o 
   2   7   2       34.51       47.19      0.90 o 
   3   7   2      402.37      340.47      2.51 o 
   4   7   2       25.82        9.25      0.63 o 
   5   7   2       95.48       96.82      1.49 o 
   6   7   2       82.18       80.02      1.53 o 
   7   7   2      146.14      156.57      2.44 o 
   8   7   2      257.69      251.52      3.39 o 
   9   7   2      293.54      278.21      3.71 o 
  10   7   2       64.00       61.53      2.22 o 
  11   7   2       19.50       23.42      1.78 o 
  12   7   2        1.16       -0.03      1.56 o 
  13   7   2      116.39      105.09      3.34 o 
  14   7   2       10.88       12.10      1.97 o 
  15   7   2        2.86       -0.71      2.27 o 
 -15   8   2        7.16        7.70      2.18 o 
 -14   8   2       54.53       57.99      2.98 o 
 -13   8   2       20.07       20.17      1.78 o 
 -12   8   2      674.25      668.65      6.58 o 
 -11   8   2      132.38      124.04      2.86 o 
 -10   8   2       60.70       53.54      1.78 o 
  -9   8   2      503.32      455.59      4.38 o 
  -8   8   2     3573.61     3497.47     17.43 o 
  -7   8   2     1311.73     1335.26      7.89 o 
  -6   8   2        9.60        8.66      0.77 o 
  -5   8   2       35.13       28.04      0.78 o 
  -4   8   2     1063.13      933.03      4.17 o 
  -3   8   2      405.77      451.56      2.50 o 
  -2   8   2     1092.54     1134.30      4.69 o 
  -1   8   2     1368.51     1287.66      4.40 o 
   0   8   2     2936.71     2960.30     12.03 o 
   1   8   2        3.78       18.58      1.17 o 
   2   8   2      352.30      306.74      2.30 o 
   3   8   2     3157.98     3320.91     12.92 o 
   4   8   2     1245.98     1336.14      6.02 o 
   5   8   2       57.35       60.71      1.32 o 
   6   8   2      683.28      687.80      4.93 o 
   7   8   2      651.51      670.66      5.67 o 
   8   8   2      273.16      237.38      3.55 o 
   9   8   2        0.30        1.17      1.37 o 
  10   8   2      197.09      217.34      4.10 o 
  11   8   2       27.73       28.00      1.88 o 
  12   8   2       74.06       88.19      2.80 o 
  13   8   2      138.19      126.55      3.67 o 
  14   8   2       40.99       39.12      2.44 o 
 -15   9   2       17.44       21.97      2.63 o 
 -14   9   2       89.97      102.45      3.68 o 
 -13   9   2       10.22       10.58      1.84 o 
 -12   9   2      295.34      288.50      4.90 o 
 -11   9   2       28.35       29.40      1.75 o 
 -10   9   2      249.31      249.62      3.64 o 
  -9   9   2       83.25       84.40      2.24 o 
  -8   9   2      118.82      122.51      2.36 o 
  -7   9   2        5.41        9.53      0.94 o 
  -6   9   2     3980.40     3870.50     11.99 o 
  -5   9   2        2.18        1.66      0.67 o 
  -4   9   2      126.82       95.07      1.38 o 
  -3   9   2      996.82     1012.94      4.26 o 
  -2   9   2     3373.64     3289.18     18.53 o 
  -1   9   2     1733.00     1721.19      9.13 o 
   0   9   2     1079.51     1056.67      4.54 o 
   1   9   2      462.42      459.76      3.16 o 
   2   9   2       60.72       64.07      1.34 o 
   3   9   2      388.27      424.58      3.11 o 
   4   9   2      807.60      727.80      4.66 o 
   5   9   2     1719.65     1781.60     10.99 o 
   6   9   2      321.44      319.56      3.66 o 
   7   9   2        1.01        1.05      1.40 o 
   8   9   2      403.17      393.57      4.64 o 
   9   9   2      534.96      538.81      5.62 o 
  10   9   2      169.04      170.31      3.80 o 
  11   9   2      199.08      201.86      4.23 o 
  12   9   2       22.59       28.80      1.97 o 
  13   9   2        0.42       -0.49      1.76 o 
  14   9   2       26.33       35.81      2.46 o 
 -15  10   2        9.81       11.30      2.20 o 
 -14  10   2       73.39       80.30      3.40 o 
 -13  10   2      105.74      115.05      3.63 o 
 -12  10   2       13.10       16.43      1.88 o 
 -11  10   2       63.56       52.72      2.23 o 
 -10  10   2      126.49      110.10      2.59 o 
  -9  10   2     1018.13     1017.95      7.19 o 
  -8  10   2       85.19       95.58      2.19 o 
  -7  10   2       39.56       39.52      1.57 o 
  -6  10   2      245.70      263.35      2.72 o 
  -5  10   2      273.77      257.34      2.59 o 
  -4  10   2     1695.08     1665.39      8.91 o 
  -3  10   2      130.03       90.78      1.49 o 
  -2  10   2      504.34      457.44      2.95 o 
  -1  10   2        3.66        4.48      0.49 o 
   0  10   2       92.86       88.43      1.45 o 
   1  10   2     2952.12     2868.95     14.19 o 
   2  10   2     3097.44     3124.48     12.57 o 
   3  10   2      168.51      154.43      2.18 o 
   4  10   2        9.65        7.92      0.92 o 
   5  10   2      801.61      839.29      5.57 o 
   6  10   2      716.35      683.82      6.86 o 
   7  10   2      752.33      773.11      6.18 o 
   8  10   2      122.07      101.18      2.47 o 
   9  10   2       50.50       60.18      2.25 o 
  10  10   2       43.26       43.83      2.19 o 
  11  10   2      138.47      144.59      3.94 o 
  12  10   2       81.25       84.32      2.86 o 
  13  10   2       14.79       19.64      1.98 o 
  14  10   2       21.78       28.58      2.48 o 
 -14  11   2        0.25       -1.26      1.88 o 
 -13  11   2        0.36       -0.03      1.80 o 
 -12  11   2        5.49        2.62      1.84 o 
 -11  11   2      326.87      311.77      5.32 o 
 -10  11   2      231.43      238.22      4.28 o 
  -9  11   2      230.30      206.83      3.71 o 
  -8  11   2        7.38        5.49      1.29 o 
  -7  11   2      328.54      336.58      3.92 o 
  -6  11   2        5.49        3.82      1.02 o 
  -5  11   2     1229.81     1153.78      6.29 o 
  -4  11   2      793.07      800.86      4.85 o 
  -3  11   2      533.39      536.45      3.90 o 
  -2  11   2      247.05      236.37      2.30 o 
  -1  11   2     1895.88     1753.70      7.62 o 
   0  11   2      942.34      885.36      4.69 o 
   1  11   2     1208.92     1265.54      6.79 o 
   2  11   2       30.63       37.51      1.29 o 
   3  11   2     4819.23     5065.69     22.53 o 
   4  11   2      934.26      926.25      6.94 o 
   5  11   2      532.58      513.60      4.73 o 
   6  11   2      695.01      698.91      5.87 o 
   7  11   2      107.16       88.25      2.32 o 
   8  11   2      160.68      165.27      3.14 o 
   9  11   2      378.01      423.93      5.27 o 
  10  11   2      220.38      204.34      4.03 o 
  11  11   2       22.56       27.01      2.32 o 
  12  11   2        1.54        1.07      1.69 o 
  13  11   2      144.09      172.40      4.67 o 
 -14  12   2        1.89       -0.80      2.03 o 
 -13  12   2      209.95      219.59      5.05 o 
 -12  12   2      118.59      119.11      3.88 o 
 -11  12   2        6.76        4.77      1.71 o 
 -10  12   2       50.52       53.77      2.37 o 
  -9  12   2       44.23       51.04      2.26 o 
  -8  12   2      330.42      363.32      4.74 o 
  -7  12   2      474.23      459.54      4.90 o 
  -6  12   2       14.99       18.28      1.24 o 
  -5  12   2      353.16      382.42      4.47 o 
  -4  12   2       26.54       35.78      1.34 o 
  -3  12   2     3705.27     3707.58     23.91 o 
  -2  12   2     2356.05     2374.80     12.30 o 
  -1  12   2       40.31       42.28      1.25 o 
   0  12   2      540.17      515.03      3.97 o 
   1  12   2     2290.66     2364.75     11.11 o 
   2  12   2      224.43      165.86      2.39 o 
   3  12   2      192.87      222.91      2.85 o 
   4  12   2       30.45       36.76      1.45 o 
   5  12   2      974.67      954.96      7.07 o 
   6  12   2      524.79      542.42      5.45 o 
   7  12   2      281.07      266.97      4.03 o 
   8  12   2      535.79      513.89      5.99 o 
   9  12   2        0.55        1.38      1.50 o 
  10  12   2       55.65       42.12      2.49 o 
  11  12   2      193.81      216.04      5.06 o 
  12  12   2      190.79      188.38      4.97 o 
  13  12   2        5.40       11.51      2.23 o 
 -13  13   2       11.27       13.43      2.30 o 
 -12  13   2      141.00      141.89      4.34 o 
 -11  13   2       57.68       62.82      2.99 o 
 -10  13   2      181.27      172.01      4.11 o 
  -9  13   2      229.80      217.78      4.42 o 
  -8  13   2      376.71      352.21      5.13 o 
  -7  13   2      114.96      110.43      2.90 o 
  -6  13   2      218.50      214.80      3.31 o 
  -5  13   2      155.64      145.56      2.61 o 
  -4  13   2      125.55      128.18      2.55 o 
  -3  13   2       74.66       70.09      2.07 o 
  -2  13   2      414.01      411.83      3.95 o 
  -1  13   2     1495.85     1515.64      9.85 o 
   0  13   2      805.14      754.03      5.42 o 
   1  13   2       11.80        9.55      1.22 o 
   2  13   2       56.19       51.96      1.57 o 
   3  13   2       72.12       59.43      1.74 o 
   4  13   2      387.53      395.94      4.00 o 
   5  13   2      247.23      257.42      3.63 o 
   6  13   2       60.46       67.06      2.29 o 
   7  13   2       19.10       11.06      1.49 o 
   8  13   2       39.39       54.77      2.45 o 
   9  13   2      128.41      145.26      3.67 o 
  10  13   2       49.00       43.51      2.48 o 
  11  13   2       56.53       60.94      3.12 o 
  12  13   2       46.89       65.33      3.43 o 
 -13  14   2       25.09       28.18      3.48 o 
 -12  14   2       31.76       39.04      2.72 o 
 -11  14   2       34.44       33.59      2.48 o 
 -10  14   2       20.35       22.86      2.06 o 
  -9  14   2        1.93        1.25      1.68 o 
  -8  14   2      327.67      328.21      5.58 o 
  -7  14   2      238.21      229.19      4.32 o 
  -6  14   2        1.31        1.58      1.48 o 
  -5  14   2        1.04       -1.11      1.31 o 
  -4  14   2      227.16      258.11      3.82 o 
  -3  14   2       12.66        7.65      1.26 o 
  -2  14   2      242.97      254.99      3.56 o 
  -1  14   2        1.04        3.39      1.14 o 
   0  14   2      369.00      360.94      4.60 o 
   1  14   2        4.10       -1.32      1.32 o 
   2  14   2      261.46      235.46      3.75 o 
   3  14   2      553.30      540.86      4.88 o 
   4  14   2        7.35        3.60      1.16 o 
   5  14   2        3.68        5.33      1.30 o 
   6  14   2      204.48      236.16      3.97 o 
   7  14   2       88.04       85.68      2.84 o 
   8  14   2      119.78      121.03      3.37 o 
   9  14   2        0.97       -0.01      1.75 o 
  10  14   2       97.24      115.69      3.73 o 
  11  14   2       28.97       32.65      2.85 o 
  12  14   2        6.81       11.48      2.43 o 
 -12  15   2        5.24        7.74      2.34 o 
 -11  15   2        1.02       -1.31      2.12 o 
 -10  15   2       40.94       51.43      2.89 o 
  -9  15   2        3.97        1.86      1.84 o 
  -8  15   2        2.03        5.05      2.04 o 
  -7  15   2       11.13       15.06      2.25 o 
  -6  15   2       89.61       90.02      3.42 o 
  -5  15   2       40.03       44.25      2.24 o 
  -4  15   2      105.24       95.59      2.69 o 
  -3  15   2      275.99      268.51      4.23 o 
  -2  15   2       14.49       12.78      1.52 o 
  -1  15   2       14.46        4.22      1.25 o 
   0  15   2       21.71       23.79      1.64 o 
   1  15   2      106.51      115.13      2.66 o 
   2  15   2       91.49       81.39      2.32 o 
   3  15   2      320.33      311.87      4.03 o 
   4  15   2      469.81      438.84      4.71 o 
   5  15   2      100.09      100.46      2.48 o 
   6  15   2       24.07       19.97      1.64 o 
   7  15   2       30.35       17.43      1.74 o 
   8  15   2       81.17       98.84      3.23 o 
   9  15   2       13.76       12.58      1.86 o 
  10  15   2        5.04        6.43      2.11 o 
  11  15   2       25.90       15.84      2.30 o 
 -11  16   2       15.40       11.51      2.27 o 
 -10  16   2        3.70        3.17      2.67 o 
  -9  16   2        6.86        5.83      2.00 o 
  -8  16   2        2.05        2.09      2.07 o 
  -7  16   2       21.78       15.10      2.58 o 
  -6  16   2       21.65       35.38      2.73 o 
  -5  16   2       27.36       36.29      2.70 o 
  -4  16   2      157.65      148.46      3.56 o 
  -3  16   2      145.46      137.29      3.31 o 
  -2  16   2       41.29       49.54      2.25 o 
  -1  16   2       10.17        6.80      1.36 o 
   0  16   2        1.41       -1.43      1.43 o 
   1  16   2       17.32       25.12      1.88 o 
   2  16   2      136.54      134.17      3.23 o 
   3  16   2      256.84      262.93      4.00 o 
   4  16   2       23.79       24.47      1.64 o 
   5  16   2      204.53      181.11      3.44 o 
   6  16   2        1.31       -0.48      1.57 o 
   7  16   2        1.28       -0.90      1.78 o 
   8  16   2       14.66        8.48      1.79 o 
   9  16   2      121.97      121.97      3.74 o 
  10  16   2       40.68       40.17      2.76 o 
 -10  17   2        0.20       -1.49      2.25 o 
  -9  17   2        6.87        6.18      2.06 o 
  -8  17   2       28.10       28.49      2.61 o 
  -7  17   2        7.34        8.74      2.12 o 
  -6  17   2      150.29      162.65      4.35 o 
  -5  17   2       50.75       65.83      3.12 o 
  -4  17   2       36.68       45.37      2.44 o 
  -3  17   2      135.44      142.31      3.48 o 
  -2  17   2       41.80       50.89      2.42 o 
  -1  17   2       15.81       18.69      1.71 o 
   0  17   2        3.06       -1.49      1.49 o 
   1  17   2       74.00       66.29      2.50 o 
   2  17   2        2.44        5.47      1.61 o 
   3  17   2        1.61       -0.54      1.67 o 
   4  17   2        0.03       -0.36      1.65 o 
   5  17   2        0.50       -1.57      1.57 o 
   6  17   2        6.20        0.53      1.75 o 
   7  17   2       42.04       39.16      2.41 o 
   8  17   2        2.45        5.03      1.98 o 
   9  17   2       17.19       21.90      2.48 o 
  -9  18   2        0.93       -1.04      2.12 o 
  -8  18   2       43.21       48.27      2.90 o 
  -7  18   2        8.70        5.64      2.12 o 
  -6  18   2        0.01        2.42      2.03 o 
  -5  18   2       24.20       37.85      2.74 o 
  -4  18   2      214.77      280.33      5.36 o 
  -3  18   2       77.76       74.30      2.86 o 
  -2  18   2        1.48       -1.84      1.84 o 
  -1  18   2       38.23       47.11      2.50 o 
   0  18   2       37.65       23.70      1.98 o 
   1  18   2       17.58        9.45      1.61 o 
   2  18   2       16.18       14.95      1.95 o 
   3  18   2      122.19      119.28      3.66 o 
   4  18   2        0.06       -1.82      1.82 o 
   5  18   2       31.62       22.11      2.17 o 
   6  18   2        3.00       -0.21      1.87 o 
   7  18   2       18.24       21.54      2.06 o 
   8  18   2       45.86       43.56      2.83 o 
  -8  19   2        0.05       -2.20      2.20 o 
  -7  19   2       18.85       19.27      2.55 o 
  -6  19   2       18.65       32.84      2.68 o 
  -5  19   2       74.73       63.91      3.22 o 
  -4  19   2       10.88       15.64      2.11 o 
  -3  19   2       82.04       71.54      2.85 o 
  -2  19   2       17.03       19.91      2.08 o 
  -1  19   2        9.14        8.36      1.95 o 
   0  19   2       25.90       29.46      2.35 o 
   1  19   2       41.53       41.55      2.52 o 
   2  19   2       24.82       22.37      2.31 o 
   3  19   2       30.64       31.94      2.51 o 
   4  19   2       20.86       17.30      2.47 o 
   5  19   2        0.26       -2.39      2.39 o 
   6  19   2       31.04       31.85      2.58 o 
   7  19   2        0.58        1.48      2.09 o 
  -6  20   2        6.96       18.63      2.38 o 
  -5  20   2       91.09       97.46      3.81 o 
  -4  20   2       61.94       62.35      3.02 o 
  -3  20   2       68.93       80.08      3.39 o 
  -2  20   2       29.67       23.86      2.21 o 
  -1  20   2        1.73        4.22      2.02 o 
   0  20   2        6.43        5.93      2.52 o 
   1  20   2       73.62       77.07      3.60 o 
   2  20   2       25.06       34.67      2.61 o 
   3  20   2        0.22        0.18      1.97 o 
   4  20   2       16.04       12.88      2.25 o 
   5  20   2        3.67       -1.99      2.37 o 
   6  20   2       15.58       13.12      2.39 o 
  -4  21   2       15.31       17.18      2.45 o 
  -3  21   2        1.57        0.56      2.13 o 
  -2  21   2        8.25       10.80      2.44 o 
  -1  21   2      143.77      165.67      5.44 o 
   0  21   2       47.35       54.55      3.61 o 
   1  21   2        0.11       -2.14      2.14 o 
   2  21   2        1.21        5.18      2.12 o 
   3  21   2      123.45      154.77      4.78 o 
 -17   1   3        0.10       -0.83      2.03 o 
 -16   1   3        3.70        5.88      1.60 o 
 -15   1   3       45.21       45.95      2.05 o 
 -14   1   3      161.25      158.65      3.00 o 
 -13   1   3        1.16       -1.13      1.13 o 
 -12   1   3       99.79       88.41      2.06 o 
 -11   1   3     1027.77      933.64      6.25 o 
 -10   1   3      832.57      837.72      5.66 o 
  -9   1   3      172.29      191.22      2.27 o 
  -8   1   3      380.16      385.72      2.66 o 
  -7   1   3       87.35       58.47      0.94 o 
  -6   1   3     2317.61     2300.47      7.50 o 
  -5   1   3      508.08      546.58      2.81 o 
  -4   1   3       85.29       95.31      1.58 o 
  -3   1   3     1083.66     1048.48      4.26 o 
  -2   1   3     4169.21     4325.98     13.83 o 
  -1   1   3    18755.56    19013.13    130.73 o 
   0   1   3     1628.56     1840.45     14.13 o 
   1   1   3     1372.45     1456.34      8.28 o 
   2   1   3     2942.64     2838.25     12.79 o 
   3   1   3      157.67      220.77      1.62 o 
   4   1   3      179.94      160.46      2.25 o 
   5   1   3     1633.53     1673.25      7.17 o 
   6   1   3        0.24        1.07      0.47 o 
   7   1   3      982.60      978.27      4.59 o 
   8   1   3       51.32       44.22      1.39 o 
   9   1   3       84.94       78.18      1.84 o 
  10   1   3        9.85        8.34      1.28 o 
  11   1   3      696.71      661.97      5.72 o 
  12   1   3        2.98        4.27      1.72 o 
  13   1   3        9.79       10.73      1.68 o 
  14   1   3       32.23       37.44      2.82 o 
  15   1   3       52.25       51.24      4.05 o 
 -16   2   3        9.63       19.13      1.85 o 
 -15   2   3       40.83       36.96      2.07 o 
 -14   2   3        0.17       -1.28      1.28 o 
 -13   2   3        7.30        2.64      1.08 o 
 -12   2   3      389.78      388.10      3.74 o 
 -11   2   3       27.88       23.74      1.41 o 
 -10   2   3      223.37      199.79      2.68 o 
  -9   2   3      741.19      775.79      4.90 o 
  -8   2   3     1904.03     1881.89      7.45 o 
  -7   2   3      562.71      575.85      3.40 o 
  -6   2   3      367.93      325.75      2.24 o 
  -5   2   3      901.13     1179.30      5.61 o 
  -4   2   3     3722.32     3465.69     14.32 o 
  -3   2   3     2749.53     2986.12      7.70 o 
  -2   2   3    11410.62    11559.14     35.18 o 
  -1   2   3     1843.25     1915.35      9.21 o 
   0   2   3     6137.39     6372.21     23.44 o 
   1   2   3       78.73       71.64      1.06 o 
   2   2   3     1895.29     1889.57      7.16 o 
   3   2   3     1734.08     1815.57      5.24 o 
   4   2   3      587.15      550.21      3.07 o 
   5   2   3       46.90       26.53      1.03 o 
   6   2   3     2821.76     2750.39     12.28 o 
   7   2   3      794.44      793.69      4.22 o 
   8   2   3      161.68      158.71      2.08 o 
   9   2   3      383.46      369.25      3.39 o 
  10   2   3       60.15       53.59      1.58 o 
  11   2   3      233.08      224.83      3.39 o 
  12   2   3      266.73      287.73      4.23 o 
  13   2   3      285.43      271.27      5.38 o 
  14   2   3        5.88        1.61      2.04 o 
  15   2   3        3.34        8.52      2.54 o 
 -16   3   3       49.49       60.90      3.22 o 
 -15   3   3       13.20       21.99      1.79 o 
 -14   3   3        2.83       -0.71      1.36 o 
 -13   3   3      115.07      110.25      2.30 o 
 -12   3   3       53.84       44.20      1.74 o 
 -11   3   3      879.81      846.28      5.82 o 
 -10   3   3      153.79      148.92      2.42 o 
  -9   3   3     2053.12     2031.99      8.07 o 
  -8   3   3     2014.32     2057.14      8.47 o 
  -7   3   3       52.23       60.64      1.26 o 
  -6   3   3      406.62      356.08      2.62 o 
  -5   3   3       92.21       89.29      1.39 o 
  -4   3   3       15.56        4.32      0.55 o 
  -3   3   3     2225.08     2400.19      7.83 o 
  -2   3   3     2481.68     2617.05      7.04 o 
  -1   3   3     8544.67     8597.71     35.16 o 
   0   3   3    16546.74    17429.56     91.65 o 
   1   3   3       74.99      111.77      1.94 o 
   2   3   3      369.07      442.51      2.26 o 
   3   3   3      691.20      791.56      3.23 o 
   4   3   3     4582.75     4428.84     16.59 o 
   5   3   3      673.12      686.95      3.47 o 
   6   3   3       64.72      118.86      1.69 o 
   7   3   3       72.54       77.70      1.39 o 
   8   3   3        7.91       10.44      0.88 o 
   9   3   3      251.13      260.26      3.28 o 
  10   3   3       29.82       35.16      1.43 o 
  11   3   3      279.23      272.49      3.61 o 
  12   3   3       15.25       23.72      2.54 o 
  13   3   3        2.73        0.04      1.69 o 
  14   3   3       16.62       10.37      2.20 o 
  15   3   3       26.10       27.88      3.21 o 
 -16   4   3      225.54      246.40      5.34 o 
 -15   4   3        3.14        6.31      1.66 o 
 -14   4   3       20.05       16.42      1.62 o 
 -13   4   3      279.69      282.11      4.32 o 
 -12   4   3       20.32       18.52      1.29 o 
 -11   4   3      652.06      658.85      5.18 o 
 -10   4   3       99.70      104.62      2.13 o 
  -9   4   3     2517.82     2463.46     12.60 o 
  -8   4   3       91.64       75.94      1.47 o 
  -7   4   3     1275.50     1215.70      5.69 o 
  -6   4   3     1748.67     1643.12      6.44 o 
  -5   4   3      323.71      396.27      2.59 o 
  -4   4   3       36.71       48.50      0.94 o 
  -3   4   3    24596.93    24509.85    102.86 o 
  -2   4   3    12129.16    12922.62     30.16 o 
  -1   4   3    23724.95    23720.34     92.14 o 
   0   4   3    10570.87    11014.49     54.16 o 
   1   4   3     5166.70     5160.33     24.97 o 
   2   4   3     2959.36     3074.67     13.59 o 
   3   4   3       28.46       16.04      1.12 o 
   4   4   3      610.13      504.96      3.12 o 
   5   4   3     4962.81     4996.45     19.80 o 
   6   4   3      388.15      363.23      2.84 o 
   7   4   3     1771.62     1729.39      7.92 o 
   8   4   3     1330.52     1349.47      7.60 o 
   9   4   3      130.55      139.46      2.28 o 
  10   4   3      847.63      828.97      5.96 o 
  11   4   3      168.60      181.20      3.38 o 
  12   4   3      461.56      458.19      5.68 o 
  13   4   3        3.46        1.98      2.18 o 
  14   4   3      152.40      161.90      4.75 o 
  15   4   3        2.03        1.18      2.42 o 
 -16   5   3       20.94       34.07      2.42 o 
 -15   5   3      534.76      566.59      6.71 o 
 -14   5   3       66.51       62.70      2.61 o 
 -13   5   3       47.85       34.21      1.99 o 
 -12   5   3       43.79       41.54      1.85 o 
 -11   5   3      285.02      300.72      3.81 o 
 -10   5   3     2226.96     2211.85      9.78 o 
  -9   5   3      399.25      422.78      4.13 o 
  -8   5   3       35.59       23.30      0.95 o 
  -7   5   3      121.02      138.31      1.73 o 
  -6   5   3      515.86      566.62      3.40 o 
  -5   5   3     7438.97     7157.35     23.98 o 
  -4   5   3     4398.16     4430.92     10.59 o 
  -3   5   3     2623.79     2769.64      7.64 o 
  -2   5   3      477.98      554.73      3.78 o 
  -1   5   3     4754.21     4540.37     14.27 o 
   0   5   3      115.13      103.77      1.44 o 
   1   5   3     5508.73     5406.96     16.51 o 
   2   5   3       23.55       39.18      0.78 o 
   3   5   3      310.18      236.49      1.95 o 
   4   5   3       22.85       54.15      1.02 o 
   5   5   3     1838.79     1715.33      7.00 o 
   6   5   3     4261.19     4045.11     15.75 o 
   7   5   3        2.37        1.23      0.84 o 
   8   5   3      799.52      755.05      5.16 o 
   9   5   3        1.84        5.67      1.20 o 
  10   5   3      694.39      720.86      6.24 o 
  11   5   3       20.12       15.74      1.60 o 
  12   5   3       15.97       16.21      1.61 o 
  13   5   3       66.50       65.92      2.62 o 
  14   5   3       50.35       52.78      3.18 o 
  15   5   3       28.35       31.10      2.99 o 
 -16   6   3      103.65      121.78      3.82 o 
 -15   6   3       90.24      106.83      3.37 o 
 -14   6   3       27.73       24.36      2.04 o 
 -13   6   3      137.58      141.37      3.21 o 
 -12   6   3      700.90      691.09      6.52 o 
 -11   6   3       87.20      100.93      2.56 o 
 -10   6   3      311.04      297.81      3.76 o 
  -9   6   3       17.48       19.29      1.28 o 
  -8   6   3     2545.09     2462.53     10.56 o 
  -7   6   3     3485.61     3516.79     10.97 o 
  -6   6   3     2118.23     2076.75      7.55 o 
  -5   6   3       15.27       22.57      0.75 o 
  -4   6   3     2126.08     2122.75      7.13 o 
  -3   6   3     6559.12     6451.69     15.61 o 
  -2   6   3    10044.17    10016.76     20.12 o 
  -1   6   3     6056.22     6233.95     19.09 o 
   0   6   3     2027.42     2136.31      8.96 o 
   1   6   3      200.13      219.34      2.19 o 
   2   6   3       28.18      114.23      1.30 o 
   3   6   3      984.12      933.55      5.66 o 
   4   6   3     2469.81     2754.54     13.29 o 
   5   6   3        6.81       12.91      0.83 o 
   6   6   3     1387.96     1463.22     10.89 o 
   7   6   3      753.15      706.04      4.79 o 
   8   6   3      391.09      354.70      3.49 o 
   9   6   3      909.62      890.27      6.86 o 
  10   6   3       40.60       35.68      1.84 o 
  11   6   3      427.07      429.19      5.39 o 
  12   6   3      100.21      118.17      3.24 o 
  13   6   3       86.94       71.02      2.76 o 
  14   6   3       10.67        4.62      1.85 o 
 -16   7   3        3.99        8.63      3.04 o 
 -15   7   3       11.51       13.84      2.30 o 
 -14   7   3      419.32      444.47      6.05 o 
 -13   7   3      256.50      251.18      4.23 o 
 -12   7   3       36.03       34.87      1.94 o 
 -11   7   3       38.99       30.65      1.67 o 
 -10   7   3     1186.20     1186.66      8.36 o 
  -9   7   3     1435.36     1422.35     13.61 o 
  -8   7   3      685.07      653.91      5.84 o 
  -7   7   3      460.27      463.04      3.52 o 
  -6   7   3     4763.83     4498.49     13.18 o 
  -5   7   3     2525.63     2540.39      9.75 o 
  -4   7   3     1841.31     1671.50      6.01 o 
  -3   7   3      318.70      308.69      2.77 o 
  -2   7   3      435.46      416.41      2.23 o 
  -1   7   3     1267.51     1495.10      7.92 o 
   0   7   3     6818.40     6563.25     33.64 o 
   1   7   3      138.26      118.86      1.48 o 
   2   7   3      176.12      216.74      1.88 o 
   3   7   3     2849.60     2977.19     12.67 o 
   4   7   3     5663.31     5662.81     22.64 o 
   5   7   3     2143.03     2211.67     14.83 o 
   6   7   3        4.65       10.70      1.04 o 
   7   7   3      183.54      201.15      2.84 o 
   8   7   3      735.73      761.78      6.23 o 
   9   7   3      692.07      657.61      5.92 o 
  10   7   3      355.28      356.68      4.79 o 
  11   7   3      391.96      385.29      5.18 o 
  12   7   3        3.65        4.86      1.60 o 
  13   7   3        1.01        0.92      1.77 o 
  14   7   3        7.75        2.36      1.92 o 
 -15   8   3       29.13       31.52      2.58 o 
 -14   8   3       90.70       91.50      3.16 o 
 -13   8   3        3.52       -0.05      1.56 o 
 -12   8   3        7.51       14.46      1.62 o 
 -11   8   3      255.97      231.96      3.78 o 
 -10   8   3      156.33      158.29      3.00 o 
  -9   8   3      117.20      119.79      2.35 o 
  -8   8   3     1126.06     1107.00      8.03 o 
  -7   8   3      298.26      263.32      2.76 o 
  -6   8   3       42.82       29.27      1.14 o 
  -5   8   3      622.63      594.03      4.08 o 
  -4   8   3     2409.03     2356.32      9.91 o 
  -3   8   3        5.41       16.73      0.59 o 
  -2   8   3      153.64      129.14      1.27 o 
  -1   8   3      169.72      156.92      1.82 o 
   0   8   3     1183.53     1261.16      5.71 o 
   1   8   3        4.15        2.89      0.59 o 
   2   8   3     1454.41     1212.70      5.44 o 
   3   8   3      611.73      675.75      4.71 o 
   4   8   3      738.17      740.66      4.40 o 
   5   8   3       51.53       33.32      1.27 o 
   6   8   3      833.48      833.36      5.82 o 
   7   8   3      420.24      406.44      5.50 o 
   8   8   3        1.63        1.61      1.27 o 
   9   8   3      395.74      405.80      4.94 o 
  10   8   3       93.76       99.26      2.85 o 
  11   8   3      106.36      111.10      3.07 o 
  12   8   3       75.04       78.48      2.95 o 
  13   8   3      166.06      154.82      4.24 o 
  14   8   3       29.76       31.07      2.37 o 
 -15   9   3      260.15      261.49      6.06 o 
 -14   9   3        0.50        0.72      1.67 o 
 -13   9   3        1.87        0.92      1.65 o 
 -12   9   3      586.33      572.04      6.46 o 
 -11   9   3       22.54       22.50      1.56 o 
 -10   9   3       29.00       27.27      1.65 o 
  -9   9   3      137.88      123.69      2.54 o 
  -8   9   3      545.26      485.37      4.59 o 
  -7   9   3      409.03      384.73      3.54 o 
  -6   9   3      175.39      198.34      2.35 o 
  -5   9   3     3026.56     2887.23     12.84 o 
  -4   9   3      644.17      628.75      3.64 o 
  -3   9   3       11.38       22.22      0.81 o 
  -2   9   3      257.23      336.52      2.34 o 
  -1   9   3       13.41        9.94      0.87 o 
   0   9   3      274.81      216.56      2.06 o 
   1   9   3       91.12      120.41      2.05 o 
   2   9   3      476.07      471.76      3.32 o 
   3   9   3     1013.49     1034.24      5.74 o 
   4   9   3      225.06      198.27      2.38 o 
   5   9   3      761.39      692.82      4.86 o 
   6   9   3      600.26      532.03      5.04 o 
   7   9   3     1412.78     1346.24     10.25 o 
   8   9   3       50.88       42.39      1.94 o 
   9   9   3       26.70       39.53      2.18 o 
  10   9   3      842.73      776.61      7.88 o 
  11   9   3       14.81       13.27      1.80 o 
  12   9   3       11.98       15.09      1.82 o 
  13   9   3        0.13       -0.42      1.91 o 
  14   9   3       54.35       45.01      2.75 o 
 -15  10   3       15.66       16.82      2.52 o 
 -14  10   3       13.77        8.66      1.79 o 
 -13  10   3        9.97        6.86      1.91 o 
 -12  10   3        2.96        1.14      1.55 o 
 -11  10   3      165.38      151.85      3.24 o 
 -10  10   3       16.66       16.29      1.50 o 
  -9  10   3      285.40      274.15      3.72 o 
  -8  10   3       22.56       20.87      1.33 o 
  -7  10   3      216.80      215.03      2.78 o 
  -6  10   3       37.01       39.58      1.28 o 
  -5  10   3      149.04      142.23      2.03 o 
  -4  10   3      955.67      848.31      5.22 o 
  -3  10   3      435.87      391.21      2.87 o 
  -2  10   3        1.19        2.73      0.80 o 
  -1  10   3       62.38       83.62      1.32 o 
   0  10   3      135.10      163.71      1.91 o 
   1  10   3       81.15       80.75      1.46 o 
   2  10   3       11.85        5.67      0.86 o 
   3  10   3      195.32      221.38      2.64 o 
   4  10   3       23.68       10.41      1.12 o 
   5  10   3     1128.68     1064.53      6.50 o 
   6  10   3      401.37      387.64      4.51 o 
   7  10   3       77.01       63.28      2.19 o 
   8  10   3       33.67       38.47      1.97 o 
   9  10   3       11.68        8.92      1.63 o 
  10  10   3      107.75      130.59      3.66 o 
  11  10   3       22.53       26.08      2.03 o 
  12  10   3        6.59        7.69      1.71 o 
  13  10   3        0.74       -0.20      1.99 o 
 -14  11   3        6.83        3.58      1.88 o 
 -13  11   3       28.85       18.56      2.13 o 
 -12  11   3       19.27       20.60      2.11 o 
 -11  11   3       19.38       12.98      1.82 o 
 -10  11   3       16.76       23.93      1.83 o 
  -9  11   3      175.58      162.23      3.33 o 
  -8  11   3      116.33       97.63      2.54 o 
  -7  11   3      643.35      619.74      5.16 o 
  -6  11   3       95.19      103.73      2.13 o 
  -5  11   3      909.83      899.17      5.62 o 
  -4  11   3       44.76       43.76      1.34 o 
  -3  11   3       15.68        9.26      0.94 o 
  -2  11   3      199.70      202.97      2.18 o 
  -1  11   3     1098.22     1156.46      5.46 o 
   0  11   3      305.35      254.67      2.80 o 
   1  11   3      193.35      160.71      2.27 o 
   2  11   3       21.70        5.87      0.93 o 
   3  11   3        3.22       -1.09      1.09 o 
   4  11   3       25.72       24.67      1.31 o 
   5  11   3      258.02      238.30      3.34 o 
   6  11   3        0.09       -1.36      1.36 o 
   7  11   3      356.51      363.49      4.63 o 
   8  11   3       33.66       39.05      1.92 o 
   9  11   3       70.23       70.89      2.94 o 
  10  11   3       25.36       21.71      2.05 o 
  11  11   3        1.09        0.03      1.72 o 
  12  11   3        0.46        2.85      1.81 o 
  13  11   3       65.70       85.16      4.06 o 
 -14  12   3       23.25       19.20      2.36 o 
 -13  12   3       24.22       25.24      2.37 o 
 -12  12   3       12.93        7.23      1.88 o 
 -11  12   3      109.57       95.89      3.22 o 
 -10  12   3        5.22        8.53      1.85 o 
  -9  12   3      443.01      460.63      5.52 o 
  -8  12   3      215.96      194.51      3.54 o 
  -7  12   3        1.14        0.60      1.16 o 
  -6  12   3       39.67       49.19      1.65 o 
  -5  12   3      179.14      179.73      2.81 o 
  -4  12   3       22.62       21.38      1.28 o 
  -3  12   3       76.30       58.91      2.24 o 
  -2  12   3        2.73        0.16      1.02 o 
  -1  12   3        6.52        4.66      0.87 o 
   0  12   3     1906.91     1989.01      9.41 o 
   1  12   3      811.27      798.67      5.82 o 
   2  12   3      172.55      190.02      2.56 o 
   3  12   3        5.81        4.31      1.09 o 
   4  12   3      263.49      290.16      3.51 o 
   5  12   3      587.16      574.80      5.26 o 
   6  12   3       22.34       10.24      1.34 o 
   7  12   3       24.09       26.65      1.66 o 
   8  12   3       71.76       64.52      2.35 o 
   9  12   3        1.55        4.30      1.60 o 
  10  12   3       23.74       24.70      2.05 o 
  11  12   3        0.17        0.66      1.84 o 
  12  12   3       33.78       32.94      2.37 o 
 -13  13   3       13.76       10.68      2.36 o 
 -12  13   3        1.44        2.12      2.15 o 
 -11  13   3      116.61      125.26      4.07 o 
 -10  13   3      243.87      251.88      5.09 o 
  -9  13   3      232.88      244.79      4.88 o 
  -8  13   3       95.24      122.91      3.35 o 
  -7  13   3       31.59       18.74      1.51 o 
  -6  13   3        1.94       -1.25      1.25 o 
  -5  13   3      218.44      193.26      2.99 o 
  -4  13   3       46.31       45.53      1.74 o 
  -3  13   3      369.15      350.64      3.75 o 
  -2  13   3        9.34        8.11      1.16 o 
  -1  13   3      594.27      609.10      6.67 o 
   0  13   3      395.77      379.35      3.66 o 
   1  13   3      345.70      331.74      3.47 o 
   2  13   3       13.26       23.79      1.25 o 
   3  13   3       89.94       86.15      2.04 o 
   4  13   3       88.14       80.78      2.06 o 
   5  13   3      254.83      263.41      3.74 o 
   6  13   3       82.59       84.13      2.49 o 
   7  13   3       85.49       87.39      2.60 o 
   8  13   3        8.10        9.49      1.76 o 
   9  13   3       81.64       99.64      3.34 o 
  10  13   3       29.22       28.54      2.25 o 
  11  13   3        1.92       -0.05      2.02 o 
  12  13   3       15.33       23.47      2.36 o 
 -13  14   3       29.84       38.78      3.27 o 
 -12  14   3       33.41       29.78      3.35 o 
 -11  14   3       17.55       14.97      2.32 o 
 -10  14   3       18.87       20.26      2.20 o 
  -9  14   3       85.96      102.18      3.46 o 
  -8  14   3      287.54      297.70      5.35 o 
  -7  14   3      135.68      131.43      3.10 o 
  -6  14   3      279.78      299.24      4.43 o 
  -5  14   3       29.39       23.35      1.52 o 
  -4  14   3      181.62      193.03      3.34 o 
  -3  14   3       57.16       72.62      2.17 o 
  -2  14   3       49.98       45.73      1.73 o 
  -1  14   3      629.24      611.50      5.50 o 
   0  14   3      283.70      256.38      3.76 o 
   1  14   3      819.13      822.21      6.12 o 
   2  14   3        0.84       -0.39      1.15 o 
   3  14   3       41.65       47.12      1.70 o 
   4  14   3      414.17      432.00      4.70 o 
   5  14   3       76.13       62.43      2.20 o 
   6  14   3        0.21        0.77      1.46 o 
   7  14   3       84.83       92.35      2.88 o 
   8  14   3      157.63      148.66      3.75 o 
   9  14   3       30.13       23.93      2.15 o 
  10  14   3       34.87       38.72      2.62 o 
  11  14   3       45.51       49.90      3.04 o 
 -12  15   3        4.74        3.39      2.23 o 
 -11  15   3        0.20        0.20      1.97 o 
 -10  15   3      270.73      281.14      5.66 o 
  -9  15   3       36.47       39.79      2.54 o 
  -8  15   3        0.74       -0.87      2.80 o 
  -7  15   3       56.44       64.34      3.12 o 
  -6  15   3      745.79      781.17      7.39 o 
  -5  15   3      206.22      199.38      3.64 o 
  -4  15   3      166.90      191.02      3.54 o 
  -3  15   3      322.33      334.58      4.56 o 
  -2  15   3       25.37       24.35      1.64 o 
  -1  15   3        0.62       -1.20      1.32 o 
   0  15   3      386.26      391.26      4.95 o 
   1  15   3      368.45      334.94      4.64 o 
   2  15   3        5.02        7.66      1.42 o 
   3  15   3       37.19       31.57      1.61 o 
   4  15   3       15.25       17.43      1.43 o 
   5  15   3      455.66      444.79      5.90 o 
   6  15   3       63.11       52.11      2.28 o 
   7  15   3      126.08      123.35      3.49 o 
   8  15   3        5.87        4.72      1.67 o 
   9  15   3       28.86       30.69      2.36 o 
  10  15   3       71.97       76.14      3.34 o 
  11  15   3       72.73       75.91      3.52 o 
 -11  16   3       80.44       81.81      4.04 o 
 -10  16   3        0.81       -2.06      2.06 o 
  -9  16   3        6.09        5.28      1.96 o 
  -8  16   3      125.34      155.36      4.31 o 
  -7  16   3      151.59      137.51      3.72 o 
  -6  16   3      544.43      560.10      7.81 o 
  -5  16   3      151.23      181.73      5.03 o 
  -4  16   3      205.92      277.65      4.54 o 
  -3  16   3      264.69      231.56      4.32 o 
  -2  16   3      498.17      516.60      6.56 o 
  -1  16   3       20.78       23.26      1.63 o 
   0  16   3       14.01       17.08      1.90 o 
   1  16   3       60.01       59.69      2.53 o 
   2  16   3      343.62      351.28      5.21 o 
   3  16   3      223.88      208.64      3.81 o 
   4  16   3      181.83      197.47      3.85 o 
   5  16   3       85.03       90.03      2.81 o 
   6  16   3       67.08       69.36      2.65 o 
   7  16   3       17.53       14.80      1.83 o 
   8  16   3       42.50       36.12      2.40 o 
   9  16   3       83.80      115.08      3.83 o 
  10  16   3       57.31       58.11      3.05 o 
 -10  17   3       40.68       45.12      2.72 o 
  -9  17   3       83.25       79.88      3.46 o 
  -8  17   3       26.53       25.40      2.56 o 
  -7  17   3        0.07        0.36      2.20 o 
  -6  17   3       46.38       73.54      3.32 o 
  -5  17   3      593.23      593.01      7.41 o 
  -4  17   3      586.44      633.78      7.26 o 
  -3  17   3        3.20        4.69      1.83 o 
  -2  17   3       16.51       16.14      2.47 o 
  -1  17   3      217.84      204.92      4.18 o 
   0  17   3      520.85      554.08      6.73 o 
   1  17   3       51.34       48.97      2.38 o 
   2  17   3       79.16       74.69      2.79 o 
   3  17   3       12.89       17.60      1.84 o 
   4  17   3      169.35      164.15      3.68 o 
   5  17   3       72.03       65.72      2.63 o 
   6  17   3       30.23       23.25      2.04 o 
   7  17   3       12.62       19.74      2.21 o 
   8  17   3       87.61      101.06      3.73 o 
   9  17   3       90.69      108.52      4.09 o 
  -9  18   3       17.80       14.97      2.29 o 
  -8  18   3       17.44       17.21      2.27 o 
  -7  18   3      112.55      113.45      4.12 o 
  -6  18   3       82.40       88.18      3.53 o 
  -5  18   3        1.12       11.29      2.20 o 
  -4  18   3        4.97       14.60      2.14 o 
  -3  18   3      115.00      120.31      3.61 o 
  -2  18   3       23.67       19.39      2.00 o 
  -1  18   3       37.04       30.06      2.25 o 
   0  18   3       10.95       19.38      2.11 o 
   1  18   3      296.07      318.59      5.10 o 
   2  18   3      106.17      107.31      3.34 o 
   3  18   3       49.09       50.86      2.54 o 
   4  18   3       63.01       58.54      2.72 o 
   5  18   3        0.52       -1.77      1.77 o 
   6  18   3       14.54       11.26      1.99 o 
   7  18   3       89.41      104.11      3.96 o 
   8  18   3       41.95       44.09      3.01 o 
  -8  19   3       21.68       26.68      2.78 o 
  -7  19   3        0.62        1.25      2.20 o 
  -6  19   3       22.09       25.99      2.49 o 
  -5  19   3      109.98      124.65      5.17 o 
  -4  19   3        8.86       11.55      2.01 o 
  -3  19   3        0.08       -1.92      1.92 o 
  -2  19   3        6.98        7.75      1.84 o 
  -1  19   3      155.92      185.16      4.76 o 
   0  19   3       38.77       28.61      2.33 o 
   1  19   3       41.88       39.92      2.29 o 
   2  19   3        0.88        2.47      1.71 o 
   3  19   3       67.07       79.40      3.24 o 
   4  19   3        5.22       -2.04      2.04 o 
   5  19   3       16.26       18.08      2.29 o 
   6  19   3       85.71       99.42      3.86 o 
   7  19   3       19.76       20.54      3.26 o 
  -6  20   3        0.33        0.55      2.20 o 
  -5  20   3        0.01       -2.51      2.51 o 
  -4  20   3        2.28        0.10      2.01 o 
  -3  20   3       33.41       34.30      2.46 o 
  -2  20   3       83.71       95.65      3.39 o 
  -1  20   3        3.40        3.07      1.94 o 
   0  20   3       19.74       14.84      2.19 o 
   1  20   3       13.99       16.75      2.20 o 
   2  20   3       42.31       34.03      2.58 o 
   3  20   3       31.84       31.61      2.89 o 
   4  20   3        5.30       -2.02      2.02 o 
   5  20   3       45.69       47.45      3.16 o 
  -4  21   3       23.27       18.89      2.46 o 
  -3  21   3       20.56       11.97      2.50 o 
  -2  21   3        0.01        1.09      2.10 o 
  -1  21   3       12.80       10.32      2.04 o 
   0  21   3       35.61       44.50      3.38 o 
   1  21   3        1.12        1.62      2.16 o 
   2  21   3        1.31        5.99      2.62 o 
   3  21   3        6.86       10.65      2.36 o 
 -17   0   4       30.40       44.37      4.05 o 
 -16   0   4        6.97        3.78      2.20 o 
 -15   0   4      296.82      299.90      6.09 o 
 -14   0   4      113.46      120.50      3.96 o 
 -13   0   4       20.26       27.83      2.38 o 
 -12   0   4     1283.23     1372.61     14.26 o 
 -11   0   4      626.36      582.07      8.45 o 
 -10   0   4     1610.39     1477.59     12.36 o 
  -9   0   4     4285.18     4478.44     29.56 o 
  -8   0   4     2055.42     1973.10     13.34 o 
  -7   0   4     1907.01     1775.56      9.90 o 
  -6   0   4     2050.07     2306.85     14.14 o 
  -5   0   4      422.60      319.72      2.93 o 
  -4   0   4     4793.13     5055.55     18.99 o 
  -3   0   4    14184.40    14751.40     73.33 o 
  -2   0   4      241.77      189.68      2.46 o 
  -1   0   4      952.09     1168.01      7.54 o 
   0   0   4     1843.10     1739.68     24.32 o 
   1   0   4      378.90      358.47      6.81 o 
   2   0   4     3912.01     3749.40     24.54 o 
   3   0   4     6655.52     6421.52     42.34 o 
   4   0   4     2317.84     2466.78     24.45 o 
   5   0   4     7181.40     6901.81     36.08 o 
   6   0   4        4.33        6.30      1.19 o 
   7   0   4      513.95      593.37      5.98 o 
   8   0   4      299.15      305.84      5.02 o 
   9   0   4      858.58      796.60      8.58 o 
  10   0   4       27.03       31.49      3.00 o 
  11   0   4      103.40      108.35      4.23 o 
  12   0   4      563.36      586.72     10.95 o 
  13   0   4      603.93      598.50     10.92 o 
  14   0   4        4.85        5.80      3.21 o 
  15   0   4       13.86       18.72      4.47 o 
 -17   1   4       25.50       45.61      3.23 o 
 -16   1   4        4.55       -0.42      1.66 o 
 -15   1   4        1.36        0.36      1.42 o 
 -14   1   4      474.71      499.88      5.02 o 
 -13   1   4      162.33      163.80      2.78 o 
 -12   1   4      137.24      133.89      2.64 o 
 -11   1   4      511.00      522.52      4.66 o 
 -10   1   4      801.02      850.39      5.54 o 
  -9   1   4      774.97      747.78      4.83 o 
  -8   1   4     1888.64     1856.08      7.39 o 
  -7   1   4      229.04      170.42      1.64 o 
  -6   1   4     2653.75     2625.14      9.33 o 
  -5   1   4       51.99       63.47      1.23 o 
  -4   1   4     9457.94     9261.95     23.88 o 
  -3   1   4     7079.44     7399.62     18.13 o 
  -2   1   4      437.14      497.91      2.80 o 
  -1   1   4     2110.14     2147.93      9.74 o 
   0   1   4      212.70      238.61      3.20 o 
   1   1   4     1240.90     1134.00      4.92 o 
   2   1   4     2098.96     2353.38      6.97 o 
   3   1   4     5068.23     5124.24     17.71 o 
   4   1   4     2385.34     2441.98      9.35 o 
   5   1   4     2210.84     2253.26      7.74 o 
   6   1   4     2625.54     2482.99     10.47 o 
   7   1   4     3531.39     3611.58     17.63 o 
   8   1   4      130.42      112.55      2.18 o 
   9   1   4        1.10        3.26      1.09 o 
  10   1   4      830.93      855.12      6.51 o 
  11   1   4     1076.02     1016.40      8.08 o 
  12   1   4       54.02       58.01      2.66 o 
  13   1   4       13.11       18.52      2.06 o 
  14   1   4       45.31       50.92      3.18 o 
  15   1   4       81.69       76.66      4.26 o 
 -17   2   4      447.39      503.07      9.04 o 
 -16   2   4       69.33       71.42      3.05 o 
 -15   2   4        0.48       -1.61      1.61 o 
 -14   2   4       77.67       81.44      2.08 o 
 -13   2   4      422.90      401.80      4.03 o 
 -12   2   4       91.98       93.02      2.17 o 
 -11   2   4      668.08      681.73      5.68 o 
 -10   2   4      907.28      948.62      6.32 o 
  -9   2   4      810.91      812.19      5.22 o 
  -8   2   4       23.49       25.24      1.09 o 
  -7   2   4     4195.92     4143.58     15.30 o 
  -6   2   4      310.04      269.67      2.27 o 
  -5   2   4     2251.83     2258.31      7.26 o 
  -4   2   4       83.73      111.05      2.53 o 
  -3   2   4     6743.66     6909.23     19.57 o 
  -2   2   4      699.72      663.54      2.92 o 
  -1   2   4      392.77      365.81      2.90 o 
   0   2   4      753.50      714.18      3.56 o 
   1   2   4       91.57      100.47      1.17 o 
   2   2   4     4343.38     4485.94     13.89 o 
   3   2   4     6276.66     6342.54     20.99 o 
   4   2   4     3249.42     3049.28     12.61 o 
   5   2   4       50.96       69.09      1.35 o 
   6   2   4     2494.61     2500.70     10.34 o 
   7   2   4      395.52      363.79      3.28 o 
   8   2   4      176.82      214.80      2.62 o 
   9   2   4      202.82      233.00      3.05 o 
  10   2   4      762.24      752.59      7.35 o 
  11   2   4      209.90      224.02      3.85 o 
  12   2   4      120.86      105.62      3.09 o 
  13   2   4        0.63        0.02      2.24 o 
  14   2   4      157.56      165.99      5.42 o 
  15   2   4       23.85       26.59      3.27 o 
 -16   3   4        1.59        5.35      1.92 o 
 -15   3   4      256.69      258.95      4.54 o 
 -14   3   4       11.42        8.37      1.21 o 
 -13   3   4        0.66        0.54      1.12 o 
 -12   3   4      174.84      170.96      3.00 o 
 -11   3   4     1153.60     1105.01      7.08 o 
 -10   3   4      161.40      163.06      2.59 o 
  -9   3   4     1008.32     1008.00      8.14 o 
  -8   3   4      925.53      897.51      4.78 o 
  -7   3   4       80.26       77.16      1.32 o 
  -6   3   4     3632.29     3854.83     10.98 o 
  -5   3   4      635.12      543.50      3.21 o 
  -4   3   4      485.47      511.55      2.40 o 
  -3   3   4     7247.59     7256.29     15.14 o 
  -2   3   4      164.97      175.57      1.67 o 
  -1   3   4      287.03      241.88      3.00 o 
   0   3   4    10668.60    11333.15     34.56 o 
   1   3   4     1418.94     1407.78      6.07 o 
   2   3   4     2922.05     2911.58      8.29 o 
   3   3   4     1209.66     1312.47      4.38 o 
   4   3   4      734.94      740.70      5.39 o 
   5   3   4       15.09        4.56      0.67 o 
   6   3   4     1471.15     1380.55      6.66 o 
   7   3   4       59.52       60.24      1.46 o 
   8   3   4     1662.75     1644.84      8.52 o 
   9   3   4        1.25        1.77      1.12 o 
  10   3   4      140.21      148.56      2.81 o 
  11   3   4      100.90       75.16      2.40 o 
  12   3   4       56.32       59.35      2.57 o 
  13   3   4       56.08       51.95      3.29 o 
  14   3   4        4.25        8.82      2.67 o 
 -16   4   4        3.92        2.99      2.01 o 
 -15   4   4       38.48       41.75      2.17 o 
 -14   4   4       29.90       24.46      1.68 o 
 -13   4   4       89.61       90.45      2.61 o 
 -12   4   4        1.48        0.34      1.31 o 
 -11   4   4      345.74      363.47      3.95 o 
 -10   4   4      234.98      222.84      3.35 o 
  -9   4   4       13.39       12.41      1.44 o 
  -8   4   4       28.61       31.07      1.10 o 
  -7   4   4      310.51      264.63      2.43 o 
  -6   4   4       68.98       62.42      1.13 o 
  -5   4   4      313.60      336.60      2.63 o 
  -4   4   4     7441.86     7494.38     30.43 o 
  -3   4   4     2500.51     2468.06      7.50 o 
  -2   4   4     4362.40     4586.04     16.79 o 
  -1   4   4     2501.85     2467.62      7.45 o 
   0   4   4     4505.77     4564.33     20.43 o 
   1   4   4     1339.80     1415.95      7.38 o 
   2   4   4      327.99      411.09      2.45 o 
   3   4   4      368.75      315.13      2.60 o 
   4   4   4     2338.76     2386.14      9.09 o 
   5   4   4      860.11      913.74      4.81 o 
   6   4   4       76.67       76.05      1.82 o 
   7   4   4      134.81      126.67      2.20 o 
   8   4   4      313.13      327.46      3.48 o 
   9   4   4      515.13      473.70      4.54 o 
  10   4   4      225.74      219.02      3.47 o 
  11   4   4       11.05        8.59      1.44 o 
  12   4   4       18.03       16.27      1.75 o 
  13   4   4        3.17       -0.23      1.86 o 
  14   4   4        1.10       -2.23      2.23 o 
 -16   5   4        0.11        1.79      2.16 o 
 -15   5   4        3.04        4.10      1.60 o 
 -14   5   4      137.76      132.91      3.53 o 
 -13   5   4        3.26       -1.65      1.65 o 
 -12   5   4       20.41       18.65      1.71 o 
 -11   5   4      302.24      293.81      3.74 o 
 -10   5   4     1141.47     1134.09      9.52 o 
  -9   5   4        0.04       -0.93      0.93 o 
  -8   5   4       26.33       35.19      1.17 o 
  -7   5   4        8.39        2.64      0.66 o 
  -6   5   4       17.25        4.83      0.65 o 
  -5   5   4       37.54       20.58      0.80 o 
  -4   5   4      112.78       60.56      0.93 o 
  -3   5   4      147.40      176.97      1.64 o 
  -2   5   4      557.86      539.65      2.52 o 
  -1   5   4       25.21       15.11      0.72 o 
   0   5   4       43.43       46.12      1.08 o 
   1   5   4      516.50      529.31      3.49 o 
   2   5   4      815.03      828.98      4.45 o 
   3   5   4     1697.51     1806.65      8.16 o 
   4   5   4      239.58      246.96      2.20 o 
   5   5   4       84.09       88.61      1.44 o 
   6   5   4        0.03        0.33      0.87 o 
   7   5   4      323.26      333.83      3.51 o 
   8   5   4      109.03      115.67      2.19 o 
   9   5   4       19.64       11.97      1.37 o 
  10   5   4        2.00       -1.70      1.70 o 
  11   5   4        0.15       -1.61      1.61 o 
  12   5   4       93.17       89.16      2.79 o 
  13   5   4        0.16       -1.73      1.79 o 
  14   5   4       14.03       10.20      2.10 o 
 -16   6   4       28.73       35.30      2.27 o 
 -15   6   4        4.36       -1.28      1.71 o 
 -14   6   4       23.73       16.29      1.83 o 
 -13   6   4       95.92       89.42      2.75 o 
 -12   6   4       77.55       79.32      2.44 o 
 -11   6   4       41.94       49.15      2.09 o 
 -10   6   4      247.29      244.07      3.47 o 
  -9   6   4      189.70      182.02      2.74 o 
  -8   6   4      152.35      145.66      2.12 o 
  -7   6   4      401.70      384.55      3.05 o 
  -6   6   4       20.76       22.35      0.76 o 
  -5   6   4       92.68       50.29      1.04 o 
  -4   6   4      473.22      466.76      2.78 o 
  -3   6   4     2759.30     2845.85     10.43 o 
  -2   6   4        0.62        6.76      0.84 o 
  -1   6   4      388.50      412.80      2.69 o 
   0   6   4     3520.09     3803.44     10.76 o 
   1   6   4        1.80        7.13      0.73 o 
   2   6   4       33.31       58.31      1.12 o 
   3   6   4      638.91      687.33      3.82 o 
   4   6   4      277.21      261.50      2.39 o 
   5   6   4       62.14       66.85      1.38 o 
   6   6   4      268.95      259.97      2.94 o 
   7   6   4      449.13      450.16      3.98 o 
   8   6   4       13.21       11.76      1.29 o 
   9   6   4       73.73       71.02      2.42 o 
  10   6   4      511.90      489.40      5.58 o 
  11   6   4        0.01       -1.64      1.64 o 
  12   6   4        7.18        6.52      1.50 o 
  13   6   4       22.27       19.15      1.92 o 
  14   6   4        0.15       -2.06      2.06 o 
 -16   7   4        0.02        3.18      2.00 o 
 -15   7   4        3.22        3.44      1.81 o 
 -14   7   4       97.73       95.29      3.18 o 
 -13   7   4       89.66      101.07      2.86 o 
 -12   7   4       10.48       12.84      1.82 o 
 -11   7   4       25.12       17.32      1.58 o 
 -10   7   4      386.44      351.95      4.49 o 
  -9   7   4        1.24        2.87      1.22 o 
  -8   7   4      403.42      358.28      3.43 o 
  -7   7   4       39.25       48.02      2.05 o 
  -6   7   4     1157.62     1158.99      5.72 o 
  -5   7   4      315.92      323.52      2.51 o 
  -4   7   4     3724.90     3700.14     15.31 o 
  -3   7   4     2135.44     2276.20      7.07 o 
  -2   7   4      499.16      450.72      3.90 o 
  -1   7   4      119.42      143.66      1.56 o 
   0   7   4       88.42       74.15      1.28 o 
   1   7   4      678.85      639.32      3.49 o 
   2   7   4       66.18       65.22      1.24 o 
   3   7   4      245.92      227.59      2.07 o 
   4   7   4      258.75      274.35      2.61 o 
   5   7   4       70.01       72.67      1.59 o 
   6   7   4      365.40      364.90      3.87 o 
   7   7   4      904.90      886.99      6.74 o 
   8   7   4       40.37       37.26      1.70 o 
   9   7   4       50.55       44.57      2.10 o 
  10   7   4        3.66        1.46      1.55 o 
  11   7   4       80.49       82.24      2.90 o 
  12   7   4       66.82       67.10      2.76 o 
  13   7   4        0.11       -1.85      1.85 o 
  14   7   4        0.55       -2.06      2.06 o 
 -15   8   4       63.26       65.23      3.08 o 
 -14   8   4        0.52        1.63      1.65 o 
 -13   8   4      198.30      206.59      4.07 o 
 -12   8   4     1076.03     1059.81      8.37 o 
 -11   8   4       61.48       74.48      2.38 o 
 -10   8   4        0.94       -1.41      1.41 o 
  -9   8   4      315.23      332.08      3.90 o 
  -8   8   4     1377.73     1327.48     10.27 o 
  -7   8   4       49.48       65.99      1.60 o 
  -6   8   4      824.42      796.04      4.48 o 
  -5   8   4      685.28      608.71      3.84 o 
  -4   8   4      589.50      549.36      3.96 o 
  -3   8   4       56.89       80.64      1.15 o 
  -2   8   4      558.76      532.74      4.60 o 
  -1   8   4      541.89      557.09      3.79 o 
   0   8   4      263.34      325.73      2.86 o 
   1   8   4     1151.09     1233.52      5.62 o 
   2   8   4       93.42       52.64      1.08 o 
   3   8   4     2456.05     2309.50     10.04 o 
   4   8   4        8.24        5.51      0.92 o 
   5   8   4     1939.90     1914.85     12.28 o 
   6   8   4     1035.65      975.33      6.57 o 
   7   8   4        9.37        4.26      1.22 o 
   8   8   4       34.95       27.88      1.74 o 
   9   8   4      110.65      120.47      2.91 o 
  10   8   4       62.27       62.54      2.45 o 
  11   8   4        5.78        1.70      1.62 o 
  12   8   4       28.65       31.67      2.22 o 
  13   8   4       33.09       30.23      2.39 o 
 -15   9   4        4.89        4.93      1.99 o 
 -14   9   4      271.80      264.38      5.03 o 
 -13   9   4       94.71       95.30      3.01 o 
 -12   9   4       18.66       20.67      1.89 o 
 -11   9   4      113.78      105.54      2.84 o 
 -10   9   4      139.74      137.45      3.05 o 
  -9   9   4       39.05       40.36      1.67 o 
  -8   9   4      243.77      239.97      3.09 o 
  -7   9   4      620.77      616.36      5.50 o 
  -6   9   4     1022.25      962.82      5.33 o 
  -5   9   4      171.30      186.30      2.28 o 
  -4   9   4     1321.88     1275.37      7.17 o 
  -3   9   4     3529.04     3364.37     15.58 o 
  -2   9   4      225.55      214.33      1.80 o 
  -1   9   4       94.84      103.50      1.41 o 
   0   9   4      531.41      478.94      3.39 o 
   1   9   4      121.11      110.69      1.71 o 
   2   9   4      885.37      928.21      5.42 o 
   3   9   4      620.54      523.05      3.92 o 
   4   9   4      656.91      583.42      4.40 o 
   5   9   4      312.20      349.63      3.55 o 
   6   9   4      632.73      587.62      5.44 o 
   7   9   4     1017.46     1016.29      7.87 o 
   8   9   4        2.42        0.95      1.44 o 
   9   9   4       90.53       81.09      2.56 o 
  10   9   4      241.47      258.68      4.55 o 
  11   9   4      330.61      331.18      5.29 o 
  12   9   4        8.92        6.18      1.82 o 
  13   9   4      136.16      161.30      4.51 o 
 -15  10   4       24.36       28.44      2.68 o 
 -14  10   4       16.90       12.87      1.79 o 
 -13  10   4       23.40       24.95      2.03 o 
 -12  10   4        1.38        1.95      1.55 o 
 -11  10   4      619.21      626.17      6.57 o 
 -10  10   4      443.81      460.71      5.23 o 
  -9  10   4       63.02       47.46      1.78 o 
  -8  10   4       22.83       23.85      1.32 o 
  -7  10   4       49.21       48.15      1.41 o 
  -6  10   4       15.79       23.64      1.15 o 
  -5  10   4     1315.43     1297.95      7.10 o 
  -4  10   4      220.09      229.00      2.40 o 
  -3  10   4      931.17      903.07      5.08 o 
  -2  10   4      833.66      804.14      4.41 o 
  -1  10   4      410.78      372.74      2.87 o 
   0  10   4     4076.42     4136.36     20.48 o 
   1  10   4       24.37       29.43      1.21 o 
   2  10   4     1506.12     1356.87      8.08 o 
   3  10   4      600.24      635.74      5.43 o 
   4  10   4     1664.58     1588.24     10.59 o 
   5  10   4      131.41      125.69      2.55 o 
   6  10   4       75.00       53.62      1.98 o 
   7  10   4      343.15      356.66      4.74 o 
   8  10   4      364.37      373.87      5.26 o 
   9  10   4      258.44      270.93      4.52 o 
  10  10   4      148.46      150.56      3.67 o 
  11  10   4        5.99       15.06      1.95 o 
  12  10   4      116.22      119.07      3.72 o 
  13  10   4      135.09      156.16      4.31 o 
 -14  11   4       12.36       16.13      2.12 o 
 -13  11   4       32.39       32.35      2.41 o 
 -12  11   4      242.84      238.83      5.10 o 
 -11  11   4       39.89       42.14      2.42 o 
 -10  11   4      233.45      224.42      4.17 o 
  -9  11   4      377.96      354.85      4.93 o 
  -8  11   4      241.44      252.19      3.77 o 
  -7  11   4        9.65        5.88      1.05 o 
  -6  11   4      169.27      158.15      2.53 o 
  -5  11   4      194.91      210.98      3.05 o 
  -4  11   4      221.01      242.61      3.34 o 
  -3  11   4      330.14      340.60      3.51 o 
  -2  11   4      525.41      501.38      5.93 o 
  -1  11   4      271.22      273.32      3.00 o 
   0  11   4      846.25      801.98      4.93 o 
   1  11   4      882.93      927.92      5.68 o 
   2  11   4     1297.35     1307.41      6.98 o 
   3  11   4       21.98       40.04      1.50 o 
   4  11   4      301.31      227.91      3.04 o 
   5  11   4      916.33      942.86      9.17 o 
   6  11   4      364.34      385.16      4.73 o 
   7  11   4        1.02        2.18      1.33 o 
   8  11   4      173.57      182.21      3.86 o 
   9  11   4       24.50       29.76      1.94 o 
  10  11   4       93.95       85.22      3.13 o 
  11  11   4       80.71       83.69      3.02 o 
  12  11   4      142.53      152.61      4.04 o 
 -14  12   4       82.94       80.33      3.58 o 
 -13  12   4       31.60       34.02      2.61 o 
 -12  12   4      120.44      116.84      4.04 o 
 -11  12   4       95.87       92.09      3.55 o 
 -10  12   4      309.57      308.60      5.18 o 
  -9  12   4       36.19       42.01      2.17 o 
  -8  12   4      218.87      191.43      3.62 o 
  -7  12   4      585.90      559.67      5.72 o 
  -6  12   4      584.11      548.79      4.71 o 
  -5  12   4       45.70       34.59      1.49 o 
  -4  12   4       49.02       45.08      1.64 o 
  -3  12   4       61.10       58.28      1.58 o 
  -2  12   4      147.84      147.72      2.97 o 
  -1  12   4      973.14      984.97      9.08 o 
   0  12   4      465.92      457.92      4.85 o 
   1  12   4       50.82       39.95      1.40 o 
   2  12   4       11.40        7.41      1.13 o 
   3  12   4     1194.57     1214.80     10.55 o 
   4  12   4     1013.17     1030.02     10.04 o 
   5  12   4        4.00        1.76      1.28 o 
   6  12   4        2.98        2.02      1.37 o 
   7  12   4      350.66      420.60      5.46 o 
   8  12   4      313.10      301.79      4.78 o 
   9  12   4       74.68       76.37      2.86 o 
  10  12   4      130.04      138.34      3.84 o 
  11  12   4       26.05       33.12      2.28 o 
  12  12   4       27.13       27.15      2.57 o 
 -13  13   4       78.74       87.45      3.81 o 
 -12  13   4        2.10       -1.58      2.01 o 
 -11  13   4        5.24        7.32      1.92 o 
 -10  13   4      205.78      206.32      4.74 o 
  -9  13   4      428.92      425.93      5.78 o 
  -8  13   4      324.69      327.22      4.78 o 
  -7  13   4       55.76       54.70      1.99 o 
  -6  13   4        8.73       13.92      1.33 o 
  -5  13   4       16.86       22.41      1.42 o 
  -4  13   4       67.58       80.68      2.20 o 
  -3  13   4        6.58        6.15      1.17 o 
  -2  13   4       52.00       53.87      1.69 o 
  -1  13   4       13.53       21.28      1.62 o 
   0  13   4      234.75      231.34      3.10 o 
   1  13   4      946.80      928.42      6.72 o 
   2  13   4      805.67      784.18      6.16 o 
   3  13   4      253.83      257.96      3.46 o 
   4  13   4        9.19        8.85      1.29 o 
   5  13   4      270.98      278.83      3.92 o 
   6  13   4      245.12      231.55      3.94 o 
   7  13   4      468.27      463.58      5.66 o 
   8  13   4        0.04        3.83      1.62 o 
   9  13   4       41.55       37.75      2.29 o 
  10  13   4       28.58       24.97      2.24 o 
  11  13   4       68.70       67.71      3.02 o 
 -13  14   4        2.96        0.71      2.16 o 
 -12  14   4       60.45       57.48      3.11 o 
 -11  14   4       31.53       35.84      2.67 o 
 -10  14   4       23.21       27.06      2.40 o 
  -9  14   4       59.04       58.81      2.72 o 
  -8  14   4      147.87      147.67      3.43 o 
  -7  14   4       11.61       10.75      1.60 o 
  -6  14   4        2.44        1.53      1.37 o 
  -5  14   4      742.17      721.36      6.68 o 
  -4  14   4      240.26      225.89      3.84 o 
  -3  14   4      243.40      217.56      3.71 o 
  -2  14   4      694.52      715.99      6.99 o 
  -1  14   4       81.54       79.77      2.27 o 
   0  14   4      220.32      194.44      3.24 o 
   1  14   4      395.55      371.42      4.57 o 
   2  14   4      418.85      377.00      4.40 o 
   3  14   4       13.20       12.21      1.33 o 
   4  14   4      162.84      166.42      3.00 o 
   5  14   4      412.03      408.47      4.85 o 
   6  14   4        0.80        1.53      1.55 o 
   7  14   4       23.33       24.17      1.97 o 
   8  14   4      150.64      134.73      3.84 o 
   9  14   4      274.78      300.07      5.66 o 
  10  14   4        0.02       -1.79      1.79 o 
  11  14   4        0.13        0.20      1.98 o 
 -12  15   4        0.84       -1.65      2.09 o 
 -11  15   4        4.24        5.60      2.06 o 
 -10  15   4        4.67        3.70      1.85 o 
  -9  15   4       77.77       69.22      3.04 o 
  -8  15   4        0.28        0.12      1.74 o 
  -7  15   4       21.72       31.51      2.16 o 
  -6  15   4       12.89        9.15      1.55 o 
  -5  15   4        1.31        3.13      1.56 o 
  -4  15   4      189.41      213.52      4.05 o 
  -3  15   4      276.11      249.58      4.11 o 
  -2  15   4      161.28      153.83      3.25 o 
  -1  15   4      219.60      195.79      3.47 o 
   0  15   4       31.40       33.51      1.79 o 
   1  15   4        0.45       -1.40      1.40 o 
   2  15   4       49.36       32.33      1.67 o 
   3  15   4        3.93        1.06      1.44 o 
   4  15   4        7.05        4.75      1.50 o 
   5  15   4       19.96       22.52      1.71 o 
   6  15   4       62.26       60.58      2.51 o 
   7  15   4       31.90       41.83      2.35 o 
   8  15   4        3.09        2.09      1.88 o 
   9  15   4        1.55        5.33      1.97 o 
  10  15   4        8.50        6.26      1.92 o 
 -11  16   4        0.53       -0.59      2.01 o 
 -10  16   4        0.12       -2.13      2.13 o 
  -9  16   4        0.31       -1.98      1.98 o 
  -8  16   4        3.92        2.55      1.77 o 
  -7  16   4       23.16       26.10      2.32 o 
  -6  16   4        0.24        8.28      2.36 o 
  -5  16   4        0.13        6.13      1.67 o 
  -4  16   4       37.73       34.93      2.36 o 
  -3  16   4       22.23       17.75      2.02 o 
  -2  16   4       36.41       34.47      2.03 o 
  -1  16   4       77.80       80.53      2.54 o 
   0  16   4      124.81      106.73      3.08 o 
   1  16   4       25.19       27.35      1.80 o 
   2  16   4        8.54        6.71      1.56 o 
   3  16   4        7.36        8.42      1.48 o 
   4  16   4       61.47       49.45      2.26 o 
   5  16   4       54.53       36.90      2.20 o 
   6  16   4        5.27        1.67      1.76 o 
   7  16   4        0.43        0.52      1.63 o 
   8  16   4        6.24        3.58      1.88 o 
   9  16   4        3.06        0.76      1.99 o 
 -10  17   4        4.81        3.02      2.01 o 
  -9  17   4        0.98       -2.20      2.20 o 
  -8  17   4        4.85       -2.40      2.40 o 
  -7  17   4        8.96       11.57      2.38 o 
  -6  17   4      202.02      219.14      5.24 o 
  -5  17   4       11.73       16.85      2.74 o 
  -4  17   4       71.18       68.76      2.81 o 
  -3  17   4      230.80      237.75      4.76 o 
  -2  17   4       11.63       11.38      2.01 o 
  -1  17   4        6.53       10.39      1.76 o 
   0  17   4        0.97        1.99      1.61 o 
   1  17   4        4.13        2.36      1.54 o 
   2  17   4        0.48       -1.68      1.68 o 
   3  17   4       26.47       29.78      1.99 o 
   4  17   4        8.80        8.98      1.62 o 
   5  17   4        1.42       -1.74      1.74 o 
   6  17   4       29.64       23.85      2.17 o 
   7  17   4       27.63       24.60      2.39 o 
   8  17   4        1.73       -0.42      2.24 o 
  -9  18   4        0.08       -2.32      2.32 o 
  -8  18   4        0.07       -2.27      2.27 o 
  -7  18   4        4.50        2.66      2.12 o 
  -6  18   4       46.57       49.83      3.10 o 
  -5  18   4       63.37       77.93      3.17 o 
  -4  18   4        9.96       25.85      2.26 o 
  -3  18   4       11.53        4.71      1.99 o 
  -2  18   4       97.15       93.05      3.30 o 
  -1  18   4      202.19      219.19      4.78 o 
   0  18   4        4.11        4.31      1.86 o 
   1  18   4        9.21        7.79      1.86 o 
   2  18   4        3.24        9.18      1.76 o 
   3  18   4        2.07        2.23      1.68 o 
   4  18   4       10.39        7.56      1.65 o 
   5  18   4        2.26       -1.90      1.90 o 
   6  18   4       17.37       10.40      2.00 o 
   7  18   4        9.94       10.15      2.22 o 
  -8  19   4        4.72        4.63      2.42 o 
  -7  19   4       34.66       38.53      3.98 o 
  -6  19   4       18.76       16.22      2.53 o 
  -5  19   4       77.52       87.63      3.80 o 
  -4  19   4       60.02       58.63      2.91 o 
  -3  19   4       17.79       19.75      2.16 o 
  -2  19   4       62.79       60.12      2.91 o 
  -1  19   4       15.35       12.46      2.06 o 
   0  19   4       22.20       24.65      2.29 o 
   1  19   4       89.70      100.70      3.28 o 
   2  19   4       70.85       69.15      2.93 o 
   3  19   4       10.32        5.61      1.88 o 
   4  19   4       25.97       16.61      2.00 o 
   5  19   4        0.95       -1.93      2.31 o 
   6  19   4      115.91      132.41      5.88 o 
  -6  20   4       54.80       50.06      3.39 o 
  -5  20   4        2.34       -0.68      2.02 o 
  -4  20   4        0.11        0.32      1.87 o 
  -3  20   4       33.95       35.79      2.49 o 
  -2  20   4        6.50        7.95      2.17 o 
  -1  20   4       11.50        9.47      2.07 o 
   0  20   4      235.56      257.56      5.47 o 
   1  20   4       23.94       32.00      2.57 o 
   2  20   4       27.10       33.39      2.72 o 
   3  20   4        0.88       -2.15      2.15 o 
   4  20   4       13.54       14.87      2.14 o 
  -3  21   4       17.80       18.89      2.39 o 
  -2  21   4        0.10       -2.20      2.35 o 
  -1  21   4        3.22        2.54      2.34 o 
   0  21   4        1.31        3.15      2.29 o 
   1  21   4       92.21      100.50      4.03 o 
 -17   1   5       39.15       40.04      3.02 o 
 -16   1   5       51.42       52.16      2.58 o 
 -15   1   5       26.86       27.25      1.92 o 
 -14   1   5      181.23      183.31      3.54 o 
 -13   1   5       42.06       37.17      1.84 o 
 -12   1   5       15.63        6.50      1.28 o 
 -11   1   5     1112.24     1088.70      7.13 o 
 -10   1   5      357.62      333.89      4.13 o 
  -9   1   5      362.62      403.93      4.24 o 
  -8   1   5      725.44      795.69      4.86 o 
  -7   1   5      241.11      176.42      2.24 o 
  -6   1   5      855.92      851.16      4.13 o 
  -5   1   5     3149.12     3276.97     12.18 o 
  -4   1   5     4823.63     4974.33     14.76 o 
  -3   1   5      170.22      144.26      1.87 o 
  -2   1   5      267.21      214.18      2.41 o 
  -1   1   5     3344.19     3303.74     19.00 o 
   0   1   5      564.87      746.23      7.12 o 
   1   1   5     9237.11     9687.83     42.16 o 
   2   1   5     1553.17     1501.49      8.20 o 
   3   1   5     1329.53     1179.84      5.12 o 
   4   1   5       56.79       41.16      1.11 o 
   5   1   5      637.41      670.69      4.87 o 
   6   1   5       80.65       90.53      1.71 o 
   7   1   5     1674.30     1558.62     11.46 o 
   8   1   5      682.38      652.96      6.00 o 
   9   1   5      280.90      258.48      3.90 o 
  10   1   5       75.52       80.16      2.54 o 
  11   1   5       48.31       44.06      2.23 o 
  12   1   5       51.26       44.26      2.43 o 
  13   1   5        2.35        4.78      1.93 o 
  14   1   5       18.94       21.09      2.70 o 
 -17   2   5       12.89       19.95      2.51 o 
 -16   2   5       19.58       22.38      2.19 o 
 -15   2   5       79.45       80.47      2.64 o 
 -14   2   5       21.50       22.07      1.63 o 
 -13   2   5       89.72       92.22      2.59 o 
 -12   2   5      347.96      360.59      4.17 o 
 -11   2   5       18.31       10.73      1.55 o 
 -10   2   5      294.74      277.76      3.17 o 
  -9   2   5     1980.89     2014.59     10.51 o 
  -8   2   5      771.98      725.53      4.52 o 
  -7   2   5      422.93      438.30      3.17 o 
  -6   2   5      145.30      170.40      1.89 o 
  -5   2   5      374.73      310.05      1.98 o 
  -4   2   5       42.51       47.98      1.00 o 
  -3   2   5     2612.02     2565.18      7.68 o 
  -2   2   5      359.25      517.10      4.75 o 
  -1   2   5       99.46       80.41      1.13 o 
   0   2   5     1133.71     1308.26      5.35 o 
   1   2   5     6376.29     6128.65     29.37 o 
   2   2   5       38.21       89.35      1.40 o 
   3   2   5     2985.18     3118.70      9.78 o 
   4   2   5       28.18       43.34      1.00 o 
   5   2   5     1969.63     1873.75      8.38 o 
   6   2   5       14.87        8.94      0.94 o 
   7   2   5      320.39      336.07      3.34 o 
   8   2   5        4.52        4.67      1.17 o 
   9   2   5      420.36      390.18      4.36 o 
  10   2   5        4.44        6.99      1.55 o 
  11   2   5       62.53       73.87      2.56 o 
  12   2   5        0.49       -1.77      1.77 o 
  13   2   5       71.18       67.49      3.27 o 
  14   2   5       45.75       43.98      3.46 o 
 -16   3   5        0.72       -1.10      2.00 o 
 -15   3   5        0.13       -1.90      1.90 o 
 -14   3   5       13.14       12.07      1.48 o 
 -13   3   5      128.94      133.54      3.09 o 
 -12   3   5      258.74      287.69      4.18 o 
 -11   3   5        1.67        1.00      1.15 o 
 -10   3   5       18.40       21.86      1.20 o 
  -9   3   5      277.78      290.98      3.29 o 
  -8   3   5      720.18      651.16      4.42 o 
  -7   3   5      654.10      634.34      3.88 o 
  -6   3   5      148.18      172.71      2.00 o 
  -5   3   5     1193.17     1200.33      5.74 o 
  -4   3   5       99.11      148.82      1.71 o 
  -3   3   5     1273.09     1246.05      5.07 o 
  -2   3   5     4040.68     3727.03     16.51 o 
  -1   3   5      294.19      260.89      2.22 o 
   0   3   5      889.50      863.31      6.14 o 
   1   3   5      186.81      280.52      1.98 o 
   2   3   5     3944.80     4086.19     16.11 o 
   3   3   5     3351.44     3171.78     11.26 o 
   4   3   5      869.10      921.58      4.19 o 
   5   3   5      482.85      466.73      3.32 o 
   6   3   5      662.03      619.88      5.74 o 
   7   3   5      185.07      181.40      2.88 o 
   8   3   5      342.32      335.90      4.05 o 
   9   3   5      103.12      104.03      2.49 o 
  10   3   5      409.37      434.62      5.07 o 
  11   3   5       97.38       99.14      2.88 o 
  12   3   5       32.58       29.01      2.11 o 
  13   3   5       57.28       58.95      3.30 o 
  14   3   5       40.49       41.60      3.77 o 
 -16   4   5       49.05       48.62      3.00 o 
 -15   4   5       38.86       36.20      2.09 o 
 -14   4   5      170.83      173.61      3.68 o 
 -13   4   5        0.16       -1.63      1.63 o 
 -12   4   5      308.61      333.81      4.72 o 
 -11   4   5      284.43      299.75      4.39 o 
 -10   4   5      800.72      802.47      6.78 o 
  -9   4   5      115.93      120.59      2.08 o 
  -8   4   5     1060.06     1034.50      5.63 o 
  -7   4   5     2311.62     2391.57      8.35 o 
  -6   4   5      366.33      308.02      2.32 o 
  -5   4   5     7977.95     8019.69     25.01 o 
  -4   4   5     4304.94     4306.63     17.04 o 
  -3   4   5     2228.90     2188.15      7.99 o 
  -2   4   5      264.32      277.24      1.91 o 
  -1   4   5     1981.99     1877.96      9.45 o 
   0   4   5     6556.83     6540.00     28.80 o 
   1   4   5     3515.31     3462.08     13.94 o 
   2   4   5       63.82      103.98      1.66 o 
   3   4   5       21.56       16.63      0.74 o 
   4   4   5     3316.40     3063.45     13.26 o 
   5   4   5       79.13       93.98      1.54 o 
   6   4   5     1328.54     1258.59      8.71 o 
   7   4   5      242.77      232.65      3.05 o 
   8   4   5      169.47      181.04      2.87 o 
   9   4   5      285.23      266.02      3.61 o 
  10   4   5     1611.90     1592.74     10.56 o 
  11   4   5        5.67        1.88      1.53 o 
  12   4   5        0.25       -0.78      1.72 o 
  13   4   5        4.79       -0.26      2.13 o 
  14   4   5       57.29       59.49      4.07 o 
 -16   5   5       59.25       56.01      2.74 o 
 -15   5   5       67.31       54.48      2.60 o 
 -14   5   5        5.97        2.44      1.90 o 
 -13   5   5      140.35      162.47      3.71 o 
 -12   5   5      998.01      971.48     10.30 o 
 -11   5   5        2.94       11.64      1.45 o 
 -10   5   5        3.64        3.93      1.26 o 
  -9   5   5     1054.96     1056.94      7.84 o 
  -8   5   5     2812.74     2728.93     10.45 o 
  -7   5   5      542.61      509.23      3.86 o 
  -6   5   5     1223.80     1276.96      5.58 o 
  -5   5   5      829.31      809.57      5.02 o 
  -4   5   5     2060.71     2051.18      7.25 o 
  -3   5   5     7987.06     7958.96     22.16 o 
  -2   5   5     4572.81     4657.99     13.74 o 
  -1   5   5       56.30       66.94      0.99 o 
   0   5   5     4167.30     4242.76     17.07 o 
   1   5   5     4072.52     3814.19     16.41 o 
   2   5   5     8423.40     8676.44     38.40 o 
   3   5   5     2181.75     2098.46      7.75 o 
   4   5   5      360.90      384.38      3.34 o 
   5   5   5     1149.71     1146.21      5.63 o 
   6   5   5     1245.49     1151.31      6.43 o 
   7   5   5       70.50       65.84      1.80 o 
   8   5   5      835.75      805.03      7.57 o 
   9   5   5      106.30      108.05      2.61 o 
  10   5   5      180.87      190.96      3.52 o 
  11   5   5      118.95      109.25      3.09 o 
  12   5   5      327.29      335.94      6.63 o 
  13   5   5        6.08        3.75      2.25 o 
  14   5   5        0.01       -2.32      2.32 o 
 -16   6   5       44.26       47.47      2.76 o 
 -15   6   5      153.57      164.04      4.11 o 
 -14   6   5       36.36       34.65      3.03 o 
 -13   6   5       62.34       60.25      2.51 o 
 -12   6   5      417.50      426.95      5.23 o 
 -11   6   5      337.54      369.21      4.89 o 
 -10   6   5      301.78      272.68      3.44 o 
  -9   6   5      620.33      669.04      5.76 o 
  -8   6   5      452.03      425.75      3.94 o 
  -7   6   5      156.99      157.81      2.33 o 
  -6   6   5     1333.11     1300.35      6.73 o 
  -5   6   5     1064.36      847.39      5.11 o 
  -4   6   5     3168.81     3224.16     14.21 o 
  -3   6   5        3.39       10.55      0.75 o 
  -2   6   5     2352.02     2393.17     11.99 o 
  -1   6   5     6883.76     6952.31     23.27 o 
   0   6   5     1965.87     1776.22      6.47 o 
   1   6   5     2271.78     2081.83      6.78 o 
   2   6   5      187.71      222.27      2.17 o 
   3   6   5     1869.74     1897.28      9.22 o 
   4   6   5      432.50      405.29      2.84 o 
   5   6   5     1779.82     1729.99      9.36 o 
   6   6   5      118.41      126.69      2.19 o 
   7   6   5       20.09       16.75      1.33 o 
   8   6   5      430.79      430.32      4.40 o 
   9   6   5      909.01      869.09      6.97 o 
  10   6   5       90.03       87.36      2.86 o 
  11   6   5       32.11       34.72      2.11 o 
  12   6   5       10.81        8.54      1.67 o 
  13   6   5       60.20       58.37      2.93 o 
  14   6   5       24.74       21.12      2.65 o 
 -16   7   5        0.15       -1.57      2.05 o 
 -15   7   5       14.01        7.89      1.80 o 
 -14   7   5      174.08      176.02      4.12 o 
 -13   7   5       82.02       75.20      2.70 o 
 -12   7   5      190.56      184.00      4.05 o 
 -11   7   5      541.52      539.87      5.83 o 
 -10   7   5      785.05      774.79      6.10 o 
  -9   7   5      123.29      107.17      2.29 o 
  -8   7   5       15.95       17.50      1.09 o 
  -7   7   5     2898.74     2882.12     11.65 o 
  -6   7   5       42.16       31.62      1.24 o 
  -5   7   5      542.28      567.63      3.86 o 
  -4   7   5     1173.11     1047.65      5.23 o 
  -3   7   5     5569.34     5095.15     23.57 o 
  -2   7   5     2419.06     2431.40      8.94 o 
  -1   7   5      173.29      110.78      1.45 o 
   0   7   5      525.25      457.61      3.29 o 
   1   7   5       31.79       63.71      1.23 o 
   2   7   5       93.83       89.22      1.41 o 
   3   7   5     2908.76     2851.61     11.46 o 
   4   7   5      373.52      397.74      3.29 o 
   5   7   5      284.83      281.43      3.12 o 
   6   7   5       37.09       27.72      1.74 o 
   7   7   5     1920.52     1833.75     15.51 o 
   8   7   5      288.73      289.44      3.70 o 
   9   7   5        0.10       -1.50      1.50 o 
  10   7   5      190.46      214.20      4.29 o 
  11   7   5      215.83      215.05      4.46 o 
  12   7   5        5.86        3.68      1.63 o 
  13   7   5      182.06      195.16      4.62 o 
 -15   8   5       18.05       15.16      1.98 o 
 -14   8   5       18.91       24.43      2.19 o 
 -13   8   5      198.21      192.71      4.01 o 
 -12   8   5       21.50       23.91      2.02 o 
 -11   8   5      107.25      100.34      2.92 o 
 -10   8   5      583.07      600.11      5.82 o 
  -9   8   5      131.25      125.34      2.49 o 
  -8   8   5        6.17        9.97      1.14 o 
  -7   8   5       73.23       57.74      1.62 o 
  -6   8   5     1408.14     1439.55      6.66 o 
  -5   8   5     3175.24     3058.74     15.75 o 
  -4   8   5      654.38      716.51      3.90 o 
  -3   8   5        7.64       15.00      1.38 o 
  -2   8   5     1799.79     1742.35      6.82 o 
  -1   8   5      816.28      735.48      5.05 o 
   0   8   5        6.82        2.91      0.67 o 
   1   8   5     1371.51     1347.46      6.50 o 
   2   8   5     1450.93     1297.86      7.10 o 
   3   8   5     1205.31     1265.47      6.29 o 
   4   8   5      503.31      479.67      3.83 o 
   5   8   5      113.34      107.52      2.06 o 
   6   8   5       99.62       87.68      2.27 o 
   7   8   5       31.64       35.61      1.61 o 
   8   8   5      243.67      237.68      3.85 o 
   9   8   5      183.84      161.32      3.52 o 
  10   8   5        6.37        6.95      1.60 o 
  11   8   5        1.37        1.16      1.71 o 
  12   8   5       53.34       49.69      2.59 o 
  13   8   5      141.33      147.32      4.23 o 
 -15   9   5       39.31       34.44      2.43 o 
 -14   9   5       34.65       29.82      2.32 o 
 -13   9   5        2.57        1.67      1.65 o 
 -12   9   5      395.28      395.49      5.91 o 
 -11   9   5      252.38      210.13      3.87 o 
 -10   9   5      510.95      484.81      7.31 o 
  -9   9   5       99.13      100.76      2.33 o 
  -8   9   5      218.38      202.90      3.03 o 
  -7   9   5      247.99      227.22      3.05 o 
  -6   9   5      796.45      811.91      5.61 o 
  -5   9   5      276.00      298.23      3.05 o 
  -4   9   5      103.66      107.40      1.68 o 
  -3   9   5     2906.94     2831.17     15.33 o 
  -2   9   5      596.42      549.39      4.52 o 
  -1   9   5        0.59       -0.67      0.67 o 
   0   9   5       83.65       57.63      1.32 o 
   1   9   5      111.61      117.14      2.17 o 
   2   9   5      400.03      390.62      3.23 o 
   3   9   5      221.81      192.60      2.62 o 
   4   9   5      164.68      142.67      2.30 o 
   5   9   5      614.30      601.90      5.79 o 
   6   9   5       92.97       94.61      2.25 o 
   7   9   5       60.33       34.01      1.78 o 
   8   9   5      241.71      231.93      3.91 o 
   9   9   5       83.70       92.29      2.75 o 
  10   9   5       60.66       69.38      2.70 o 
  11   9   5       64.07       66.18      2.86 o 
  12   9   5      204.20      200.92      4.67 o 
  13   9   5        0.02        4.74      1.94 o 
 -15  10   5        0.05        1.05      2.25 o 
 -14  10   5       26.22       26.77      2.15 o 
 -13  10   5        1.86       -1.55      1.55 o 
 -12  10   5      144.50      134.55      3.54 o 
 -11  10   5        0.38        0.04      1.53 o 
 -10  10   5      112.59      111.24      2.89 o 
  -9  10   5        4.57        5.78      1.28 o 
  -8  10   5      677.60      680.47      5.77 o 
  -7  10   5      719.51      701.07      6.45 o 
  -6  10   5      166.33      160.53      2.54 o 
  -5  10   5      174.69      177.60      2.58 o 
  -4  10   5      975.62     1004.36      5.66 o 
  -3  10   5      526.99      501.82      4.96 o 
  -2  10   5      969.87     1008.37      5.29 o 
  -1  10   5        0.52        0.31      0.84 o 
   0  10   5      214.34      199.54      2.46 o 
   1  10   5       47.12       35.33      1.57 o 
   2  10   5      130.83      163.90      2.50 o 
   3  10   5      236.61      183.53      2.71 o 
   4  10   5     1646.34     1533.30      8.21 o 
   5  10   5      670.71      609.70      5.29 o 
   6  10   5      229.80      197.91      3.39 o 
   7  10   5       20.70       35.54      1.84 o 
   8  10   5      244.46      229.88      4.25 o 
   9  10   5       18.59       14.58      1.64 o 
  10  10   5       37.36       37.07      2.22 o 
  11  10   5        1.11        4.12      1.73 o 
  12  10   5       37.14       43.99      2.69 o 
 -14  11   5       30.70       30.55      2.83 o 
 -13  11   5        7.05        5.71      1.84 o 
 -12  11   5       18.42       18.08      2.23 o 
 -11  11   5       21.86       15.95      1.90 o 
 -10  11   5       72.35       66.08      2.84 o 
  -9  11   5       50.32       39.13      2.30 o 
  -8  11   5      301.75      310.98      4.40 o 
  -7  11   5        3.79        7.00      1.39 o 
  -6  11   5      123.20      119.45      2.53 o 
  -5  11   5      809.98      795.96      6.38 o 
  -4  11   5      189.49      204.04      3.15 o 
  -3  11   5      168.28      164.97      2.51 o 
  -2  11   5      194.43      147.94      2.39 o 
  -1  11   5       48.09       46.39      1.43 o 
   0  11   5      699.70      668.44      5.56 o 
   1  11   5       18.08       29.36      1.24 o 
   2  11   5       41.08       28.42      1.33 o 
   3  11   5       11.94       12.96      1.18 o 
   4  11   5        2.09        0.82      1.23 o 
   5  11   5       32.00       34.38      1.71 o 
   6  11   5        5.35        5.34      1.28 o 
   7  11   5        0.29       -0.90      1.54 o 
   8  11   5        2.25        2.16      1.48 o 
   9  11   5        3.61        3.27      1.57 o 
  10  11   5        2.90        4.66      1.70 o 
  11  11   5        1.63       -0.03      1.76 o 
  12  11   5       19.67       21.12      2.25 o 
 -14  12   5        6.72        6.25      2.25 o 
 -13  12   5        6.72        5.36      2.08 o 
 -12  12   5       16.58       14.50      2.14 o 
 -11  12   5       61.04       64.00      2.81 o 
 -10  12   5        2.73        2.97      1.94 o 
  -9  12   5       84.81       77.01      2.77 o 
  -8  12   5      376.58      403.78      5.40 o 
  -7  12   5      129.55      127.02      3.01 o 
  -6  12   5       74.70       72.32      2.12 o 
  -5  12   5        5.01        1.88      1.25 o 
  -4  12   5        2.78       -0.68      1.29 o 
  -3  12   5        7.79        9.37      1.07 o 
  -2  12   5       79.02       68.04      1.76 o 
  -1  12   5       86.36       73.21      2.00 o 
   0  12   5        3.39        1.16      1.10 o 
   1  12   5      494.49      500.89      6.09 o 
   2  12   5      393.62      390.58      4.14 o 
   3  12   5       28.54       19.77      1.36 o 
   4  12   5       28.33       23.00      1.43 o 
   5  12   5        1.03        0.35      1.32 o 
   6  12   5       86.03      104.52      2.78 o 
   7  12   5        0.07       -0.05      1.54 o 
   8  12   5        0.68       -1.55      1.55 o 
   9  12   5        1.74       -0.11      1.62 o 
  10  12   5       96.50       94.30      3.18 o 
  11  12   5        7.66        4.92      1.73 o 
 -13  13   5       15.69       14.47      2.55 o 
 -12  13   5      119.03      107.33      4.52 o 
 -11  13   5       18.76       19.86      2.27 o 
 -10  13   5        9.40        6.91      2.00 o 
  -9  13   5        6.64       14.61      1.93 o 
  -8  13   5      185.46      197.03      4.00 o 
  -7  13   5      239.70      236.75      4.06 o 
  -6  13   5       63.25       70.70      2.14 o 
  -5  13   5      422.07      431.51      4.62 o 
  -4  13   5      107.35       97.33      2.66 o 
  -3  13   5      631.48      579.51      5.96 o 
  -2  13   5      954.12      881.57      6.36 o 
  -1  13   5       97.67       92.39      2.18 o 
   0  13   5       42.65       40.57      1.61 o 
   1  13   5      175.94      170.11      3.02 o 
   2  13   5      649.48      681.31      6.12 o 
   3  13   5       76.98       48.99      1.94 o 
   4  13   5       49.38       61.68      1.96 o 
   5  13   5        4.13        4.91      1.41 o 
   6  13   5       85.41       85.63      2.65 o 
   7  13   5        3.44        5.42      1.62 o 
   8  13   5       38.63       44.56      2.24 o 
   9  13   5       39.03       33.29      2.23 o 
  10  13   5        1.80       -1.93      1.93 o 
  11  13   5       11.59        4.54      1.83 o 
 -13  14   5       12.17       11.42      2.71 o 
 -12  14   5        3.04        3.75      2.78 o 
 -11  14   5      104.57      116.26      4.41 o 
 -10  14   5        8.13       12.20      2.60 o 
  -9  14   5       29.28       28.57      2.20 o 
  -8  14   5        0.25        1.14      1.69 o 
  -7  14   5      134.74      138.59      3.42 o 
  -6  14   5      535.64      526.98      5.72 o 
  -5  14   5      434.98      450.24      4.90 o 
  -4  14   5       14.89        8.53      1.47 o 
  -3  14   5        5.85        7.32      1.60 o 
  -2  14   5       35.13       30.17      2.07 o 
  -1  14   5      207.58      195.42      3.15 o 
   0  14   5      363.33      353.64      4.58 o 
   1  14   5       26.77       27.34      1.66 o 
   2  14   5       11.40       12.59      1.36 o 
   3  14   5      456.59      441.69      4.93 o 
   4  14   5      137.65      153.13      3.19 o 
   5  14   5      260.46      238.74      4.28 o 
   6  14   5      225.63      269.41      4.46 o 
   7  14   5       35.77       52.13      2.51 o 
   8  14   5       11.84       15.68      1.94 o 
   9  14   5       38.19       35.36      2.37 o 
  10  14   5        0.38       -2.34      2.42 o 
 -12  15   5       37.71       32.70      3.11 o 
 -11  15   5       26.74       28.89      2.79 o 
 -10  15   5       13.61       14.56      2.33 o 
  -9  15   5        0.39        3.41      1.95 o 
  -8  15   5      330.31      334.39      5.61 o 
  -7  15   5      347.62      368.16      5.54 o 
  -6  15   5       28.49       40.71      2.07 o 
  -5  15   5        2.62        2.25      1.50 o 
  -4  15   5      384.28      362.32      5.08 o 
  -3  15   5      840.29      836.23     11.29 o 
  -2  15   5      306.67      290.44      4.92 o 
  -1  15   5       52.81       55.82      2.06 o 
   0  15   5      131.40      137.12      3.07 o 
   1  15   5      268.51      255.69      4.07 o 
   2  15   5      184.10      204.19      3.76 o 
   3  15   5      425.64      442.73      5.21 o 
   4  15   5        0.08       -0.95      1.49 o 
   5  15   5        8.82        4.04      1.67 o 
   6  15   5       28.65       30.95      2.22 o 
   7  15   5      424.95      423.97      7.26 o 
   8  15   5       71.36       81.02      3.98 o 
   9  15   5        6.47       10.73      2.13 o 
 -11  16   5       88.75       94.30      4.23 o 
 -10  16   5       48.48       42.32      3.06 o 
  -9  16   5       89.51       89.85      3.45 o 
  -8  16   5        0.04        0.30      1.86 o 
  -7  16   5       14.59       10.52      2.29 o 
  -6  16   5       90.58      111.47      3.48 o 
  -5  16   5      341.76      359.25      5.24 o 
  -4  16   5       26.33       20.01      2.35 o 
  -3  16   5       72.03       97.37      2.92 o 
  -2  16   5      367.86      413.25      5.53 o 
  -1  16   5      888.13      877.09     10.30 o 
   0  16   5      198.78      193.53      3.83 o 
   1  16   5       23.96       20.43      1.68 o 
   2  16   5       44.29       46.19      2.10 o 
   3  16   5       71.58       79.57      2.76 o 
   4  16   5      118.25      126.41      3.42 o 
   5  16   5      115.29      125.67      3.55 o 
   6  16   5       57.09       47.09      2.62 o 
   7  16   5       34.13       35.43      2.70 o 
   8  16   5        0.57       -0.46      2.48 o 
   9  16   5       90.23       91.22      4.00 o 
 -10  17   5       12.52       11.13      2.32 o 
  -9  17   5        6.47        5.67      2.07 o 
  -8  17   5       14.18        9.92      2.18 o 
  -7  17   5      143.31      159.69      4.94 o 
  -6  17   5       52.56       46.63      2.80 o 
  -5  17   5       15.12       15.05      2.11 o 
  -4  17   5       75.36       87.48      3.05 o 
  -3  17   5      271.08      268.91      5.06 o 
  -2  17   5      547.89      551.16      8.96 o 
  -1  17   5        0.10        7.44      2.32 o 
   0  17   5      201.30      199.11      4.34 o 
   1  17   5       43.18       46.88      2.14 o 
   2  17   5      105.43      100.66      3.10 o 
   3  17   5       40.53       47.50      2.49 o 
   4  17   5        0.88       -1.88      1.88 o 
   5  17   5        5.66        3.93      1.87 o 
   6  17   5       31.15       29.03      2.46 o 
   7  17   5       43.27       50.48      3.41 o 
   8  17   5       81.07       82.42      3.81 o 
  -9  18   5       11.78        8.63      2.42 o 
  -8  18   5       23.08       15.72      2.50 o 
  -7  18   5       12.40       20.30      2.64 o 
  -6  18   5      152.98      166.23      5.16 o 
  -5  18   5       89.50      106.68      3.42 o 
  -4  18   5      192.59      207.00      4.49 o 
  -3  18   5        2.14        6.24      2.05 o 
  -2  18   5       74.61       79.18      4.01 o 
  -1  18   5       63.67       53.39      2.93 o 
   0  18   5      222.51      253.67      5.64 o 
   1  18   5        5.40        2.82      1.75 o 
   2  18   5        8.12        4.91      1.84 o 
   3  18   5       46.42       47.14      2.71 o 
   4  18   5      170.69      165.50      4.96 o 
   5  18   5       62.96       66.49      3.40 o 
   6  18   5        1.73        2.11      2.11 o 
  -8  19   5       83.05       96.03      4.39 o 
  -7  19   5       19.48       20.86      2.62 o 
  -6  19   5       15.60       19.59      2.70 o 
  -5  19   5        2.96        6.18      1.91 o 
  -4  19   5        4.95        6.74      1.75 o 
  -3  19   5        7.86        6.30      2.17 o 
  -2  19   5       49.67       59.54      3.43 o 
  -1  19   5       10.29       11.65      2.54 o 
   0  19   5        3.00        8.80      2.09 o 
   1  19   5      112.95      116.88      4.01 o 
   2  19   5      213.86      234.58      5.12 o 
   3  19   5       13.19        8.90      2.04 o 
   4  19   5        4.31        3.30      1.98 o 
   5  19   5       85.90       89.95      3.93 o 
  -6  20   5        1.33       -0.57      2.36 o 
  -5  20   5        0.43       -1.46      2.20 o 
  -4  20   5        1.13       -2.26      2.26 o 
  -3  20   5        3.12        0.61      2.20 o 
  -2  20   5        0.95       -2.36      2.36 o 
  -1  20   5        5.78        8.55      2.47 o 
   0  20   5       73.76       98.23      3.81 o 
   1  20   5       31.28       36.90      3.19 o 
   2  20   5        0.03       -1.28      1.89 o 
   3  20   5        2.06       -0.08      2.18 o 
  -1  21   5        0.53       -1.63      2.38 o 
 -17   0   6      199.84      226.19      7.42 o 
 -16   0   6       22.53       25.30      3.04 o 
 -15   0   6      200.73      215.05      7.27 o 
 -14   0   6       70.67       74.99      3.66 o 
 -13   0   6      334.24      377.23      7.13 o 
 -12   0   6      859.63      878.05     10.71 o 
 -11   0   6      116.69      111.03      3.96 o 
 -10   0   6     1561.69     1501.71     16.22 o 
  -9   0   6    11202.50    11219.51    100.43 o 
  -8   0   6      642.55      603.62      5.51 o 
  -7   0   6     1749.02     1650.82      9.65 o 
  -6   0   6       30.81       15.85      1.89 o 
  -5   0   6     9503.57     9244.80     39.34 o 
  -4   0   6     3016.69     2770.21     14.13 o 
  -3   0   6        7.33       10.68      3.81 o 
  -2   0   6      389.21      451.85      6.42 o 
  -1   0   6      194.29      380.85      5.74 o 
   0   0   6     1772.21     2006.36     25.75 o 
   1   0   6     9921.44     9768.70     43.97 o 
   2   0   6      860.30      926.29     14.00 o 
   3   0   6     6747.36     7178.29     29.90 o 
   4   0   6        4.50       23.99      1.42 o 
   5   0   6     7661.49     7476.04     50.80 o 
   6   0   6       40.66       61.70      2.48 o 
   7   0   6      116.25      106.94      5.54 o 
   8   0   6      186.23      218.74      5.54 o 
   9   0   6      707.96      668.95     14.29 o 
  10   0   6      155.81      140.36      4.85 o 
  11   0   6      248.94      263.22      7.71 o 
  12   0   6        9.57        7.70      2.27 o 
  13   0   6       71.17       69.89      4.37 o 
  14   0   6       16.03       10.76      3.03 o 
 -17   1   6       86.46       97.31      4.10 o 
 -16   1   6      119.28      137.55      3.89 o 
 -15   1   6       21.74       30.96      2.15 o 
 -14   1   6       85.96       78.12      2.83 o 
 -13   1   6      146.35      135.67      3.41 o 
 -12   1   6      663.23      638.75      6.32 o 
 -11   1   6     1086.51     1141.89      8.09 o 
 -10   1   6       24.36       21.53      1.34 o 
  -9   1   6        1.57       22.67      1.50 o 
  -8   1   6      344.22      329.16      3.31 o 
  -7   1   6      190.43      150.73      1.86 o 
  -6   1   6     3977.37     4106.34     12.38 o 
  -5   1   6       16.26       16.26      0.79 o 
  -4   1   6      877.61      836.16      4.68 o 
  -3   1   6      517.28      429.75      3.24 o 
  -2   1   6     1670.74     1576.81      8.27 o 
  -1   1   6     2632.04     2685.15     13.62 o 
   0   1   6       79.49       80.15      1.92 o 
   1   1   6      459.17      345.73      3.50 o 
   2   1   6      336.14      404.96      3.20 o 
   3   1   6     2170.13     2001.94     12.88 o 
   4   1   6      233.72      191.10      2.39 o 
   5   1   6      177.55      163.32      2.36 o 
   6   1   6      155.44      173.73      2.83 o 
   7   1   6        5.66        7.43      1.24 o 
   8   1   6      415.54      424.38      5.19 o 
   9   1   6      372.64      362.29      5.04 o 
  10   1   6        2.12        3.87      1.67 o 
  11   1   6       26.41       27.26      2.13 o 
  12   1   6       41.79       39.22      2.47 o 
  13   1   6      126.60      123.89      3.89 o 
  14   1   6       38.88       40.35      3.46 o 
 -16   2   6       19.17       14.30      1.96 o 
 -15   2   6       58.82       55.91      2.30 o 
 -14   2   6       71.59       69.92      2.72 o 
 -13   2   6       41.90       38.76      2.18 o 
 -12   2   6      549.04      541.08      6.33 o 
 -11   2   6      102.82      122.69      2.75 o 
 -10   2   6     1495.74     1506.66      8.22 o 
  -9   2   6       29.52       30.66      1.29 o 
  -8   2   6      346.10      323.33      3.01 o 
  -7   2   6       43.79       39.55      1.28 o 
  -6   2   6        9.43       12.87      1.64 o 
  -5   2   6    11015.95    10871.62     31.29 o 
  -4   2   6     3888.71     3728.82     10.56 o 
  -3   2   6      587.18      671.42      3.65 o 
  -2   2   6      127.99       97.25      1.40 o 
  -1   2   6      663.54      613.59      4.06 o 
   0   2   6       18.62       37.99      1.09 o 
   1   2   6     3116.68     2975.92     14.70 o 
   2   2   6      217.62      213.93      2.19 o 
   3   2   6       15.85        6.02      0.87 o 
   4   2   6      803.59      773.43      4.78 o 
   5   2   6     2182.82     2233.07     11.55 o 
   6   2   6     1855.92     1821.97     12.60 o 
   7   2   6       79.84       84.96      2.15 o 
   8   2   6      506.63      421.35      4.71 o 
   9   2   6      211.43      192.09      3.54 o 
  10   2   6     1867.17     1834.46     13.70 o 
  11   2   6       20.95       20.84      1.97 o 
  12   2   6        2.30        0.93      1.74 o 
  13   2   6        5.82        6.32      2.20 o 
  14   2   6       63.84       67.69      4.31 o 
 -16   3   6       36.99       32.03      2.22 o 
 -15   3   6       49.95       32.78      2.46 o 
 -14   3   6       52.34       50.07      2.48 o 
 -13   3   6        6.65        5.67      2.01 o 
 -12   3   6      607.88      652.82      7.04 o 
 -11   3   6       22.97       14.37      1.63 o 
 -10   3   6      713.29      681.34      6.51 o 
  -9   3   6     1096.17     1057.27      6.31 o 
  -8   3   6     1025.78     1007.54      5.88 o 
  -7   3   6      223.93      189.78      2.46 o 
  -6   3   6     3268.56     3287.17     10.19 o 
  -5   3   6     1226.15     1123.73      6.53 o 
  -4   3   6      109.39       67.59      0.99 o 
  -3   3   6     2480.87     2409.24      8.31 o 
  -2   3   6     1243.04     1178.92      6.17 o 
  -1   3   6     1436.37     1545.11      6.32 o 
   0   3   6      607.22      729.05      5.84 o 
   1   3   6      160.26      243.08      2.32 o 
   2   3   6     3326.05     3511.35     11.16 o 
   3   3   6      927.88      908.77      6.87 o 
   4   3   6     2918.75     2834.27     16.83 o 
   5   3   6        9.15        5.11      0.98 o 
   6   3   6      201.48      202.90      2.56 o 
   7   3   6      281.91      268.83      3.37 o 
   8   3   6     2231.68     2219.56     12.40 o 
   9   3   6      216.13      212.78      3.78 o 
  10   3   6       27.04       49.82      2.31 o 
  11   3   6        0.33       -0.83      1.59 o 
  12   3   6      124.19      135.34      4.30 o 
  13   3   6        4.21        4.35      2.09 o 
 -16   4   6        2.73        2.59      1.87 o 
 -15   4   6        1.79        0.31      2.88 o 
 -14   4   6       60.36       48.41      3.31 o 
 -13   4   6       29.03       36.20      2.21 o 
 -12   4   6      268.14      280.33      4.56 o 
 -11   4   6      133.89      128.89      3.04 o 
 -10   4   6      247.64      258.56      4.28 o 
  -9   4   6      541.30      579.54      4.86 o 
  -8   4   6        0.36        0.89      0.99 o 
  -7   4   6      947.93      877.10      4.80 o 
  -6   4   6      106.22       70.46      1.36 o 
  -5   4   6      258.27      177.18      1.85 o 
  -4   4   6      927.73      958.36      4.28 o 
  -3   4   6      992.72     1023.73      4.20 o 
  -2   4   6      271.16      332.70      2.68 o 
  -1   4   6     1425.18     1470.23      7.85 o 
   0   4   6      420.41      462.00      3.32 o 
   1   4   6     1116.82     1107.81      5.64 o 
   2   4   6        2.53        4.41      1.10 o 
   3   4   6      310.24      306.24      2.53 o 
   4   4   6      236.58      261.44      2.44 o 
   5   4   6       89.71       82.09      1.75 o 
   6   4   6      583.27      576.53      4.41 o 
   7   4   6      113.08      110.74      2.33 o 
   8   4   6       63.72       74.71      2.23 o 
   9   4   6       70.56       64.96      2.18 o 
  10   4   6       31.66       30.85      1.93 o 
  11   4   6       24.53       23.13      1.89 o 
  12   4   6       19.03       13.69      2.44 o 
  13   4   6        4.71       -2.30      2.30 o 
 -16   5   6        4.39       -1.08      2.04 o 
 -15   5   6       13.72        9.05      1.86 o 
 -14   5   6        3.49        1.77      1.79 o 
 -13   5   6        0.84       -1.07      1.59 o 
 -12   5   6       21.77       16.95      1.78 o 
 -11   5   6       74.07       77.63      2.40 o 
 -10   5   6     1404.35     1421.72     10.13 o 
  -9   5   6        4.54        1.59      1.10 o 
  -8   5   6       31.23       23.17      1.28 o 
  -7   5   6      305.70      268.26      2.91 o 
  -6   5   6        1.22        2.48      0.91 o 
  -5   5   6      292.13      242.75      2.23 o 
  -4   5   6      114.52       88.07      1.29 o 
  -3   5   6      843.64      936.69      5.48 o 
  -2   5   6      135.93      150.14      1.79 o 
  -1   5   6      597.87      597.91      3.44 o 
   0   5   6       57.32       55.82      1.07 o 
   1   5   6      869.83      871.08      5.60 o 
   2   5   6       75.08       75.73      1.40 o 
   3   5   6      623.99      609.41      4.23 o 
   4   5   6      458.97      515.69      3.42 o 
   5   5   6        5.22        5.69      0.91 o 
   6   5   6       77.39       56.26      1.62 o 
   7   5   6     1500.64     1367.41      7.82 o 
   8   5   6       68.88       61.22      2.01 o 
   9   5   6        8.88        2.47      1.38 o 
  10   5   6        2.53        1.30      1.55 o 
  11   5   6        3.80        1.89      1.72 o 
  12   5   6        1.85        3.56      2.04 o 
  13   5   6       19.81        9.29      2.36 o 
 -16   6   6       34.16       28.03      2.38 o 
 -15   6   6        7.28        2.46      2.11 o 
 -14   6   6      148.84      148.07      4.18 o 
 -13   6   6      126.62      116.74      3.30 o 
 -12   6   6        3.64        0.59      1.52 o 
 -11   6   6        9.83        3.48      1.36 o 
 -10   6   6        1.34        4.52      1.17 o 
  -9   6   6      103.60       88.16      2.07 o 
  -8   6   6       51.38       52.26      1.63 o 
  -7   6   6      621.21      637.84      4.62 o 
  -6   6   6        1.11       -0.83      0.83 o 
  -5   6   6     1518.89     1524.32      7.09 o 
  -4   6   6     1316.43     1251.83      5.32 o 
  -3   6   6       14.11        7.51      0.61 o 
  -2   6   6       49.35       79.99      1.24 o 
  -1   6   6     1014.08     1014.29      4.68 o 
   0   6   6     2649.75     2707.32     10.44 o 
   1   6   6      995.47     1094.93      6.42 o 
   2   6   6        5.81        9.08      0.67 o 
   3   6   6       50.39       52.85      1.18 o 
   4   6   6      129.67      123.59      1.75 o 
   5   6   6      360.92      328.87      3.07 o 
   6   6   6      480.01      494.35      4.36 o 
   7   6   6      105.91      110.68      2.45 o 
   8   6   6       25.94       15.81      1.41 o 
   9   6   6        0.83       -1.45      1.45 o 
  10   6   6      298.63      278.76      4.87 o 
  11   6   6       19.09       19.48      2.07 o 
  12   6   6        0.21       -0.81      1.84 o 
  13   6   6       37.33       36.46      2.82 o 
 -16   7   6       22.92       17.00      2.27 o 
 -15   7   6        5.20        0.07      1.92 o 
 -14   7   6        7.59        4.52      1.83 o 
 -13   7   6       59.09       70.54      3.05 o 
 -12   7   6       35.40       28.19      1.91 o 
 -11   7   6        0.18        0.76      1.36 o 
 -10   7   6       61.42       57.37      1.94 o 
  -9   7   6       20.52       19.54      1.28 o 
  -8   7   6        2.53        1.07      1.16 o 
  -7   7   6        0.62        1.79      0.97 o 
  -6   7   6        4.92        4.50      0.82 o 
  -5   7   6       56.64       46.20      1.18 o 
  -4   7   6      543.71      523.96      3.24 o 
  -3   7   6       11.61       14.27      0.87 o 
  -2   7   6     1411.49     1399.82      6.10 o 
  -1   7   6     1014.46     1047.19      6.79 o 
   0   7   6        1.87        6.38      0.95 o 
   1   7   6     1228.43     1198.96      7.01 o 
   2   7   6      107.91      131.21      2.15 o 
   3   7   6        4.37        1.87      0.79 o 
   4   7   6     1725.84     1807.57     10.57 o 
   5   7   6       24.17       12.95      1.13 o 
   6   7   6       67.09       70.62      1.92 o 
   7   7   6       42.16       45.03      1.86 o 
   8   7   6       54.61       45.91      1.85 o 
   9   7   6       26.15       27.20      1.99 o 
  10   7   6       27.31       29.31      2.04 o 
  11   7   6        1.17       -1.34      1.84 o 
  12   7   6       22.32       17.11      1.96 o 
  13   7   6       12.10       13.07      2.20 o 
 -15   8   6       52.69       48.52      3.05 o 
 -14   8   6        0.44       -0.44      2.24 o 
 -13   8   6      100.24      105.71      3.57 o 
 -12   8   6       20.28       18.75      1.95 o 
 -11   8   6       68.63       78.61      2.50 o 
 -10   8   6      217.57      217.08      3.52 o 
  -9   8   6       95.03      112.31      2.41 o 
  -8   8   6      469.06      444.34      4.22 o 
  -7   8   6      827.24      789.95      5.25 o 
  -6   8   6      422.87      406.67      3.52 o 
  -5   8   6     1058.91     1092.27      5.59 o 
  -4   8   6       70.35       69.14      1.41 o 
  -3   8   6     2357.93     2403.04     10.18 o 
  -2   8   6      503.30      589.42      3.84 o 
  -1   8   6       45.12       41.32      2.05 o 
   0   8   6      437.52      463.48      3.31 o 
   1   8   6     3289.74     3162.61     15.62 o 
   2   8   6      113.11      100.22      1.92 o 
   3   8   6      392.70      371.11      3.21 o 
   4   8   6       16.39        7.11      1.00 o 
   5   8   6     2943.71     2742.70     13.97 o 
   6   8   6      431.85      445.03      5.12 o 
   7   8   6       31.46       29.80      1.67 o 
   8   8   6       69.48       55.94      2.06 o 
   9   8   6      186.04      177.89      3.77 o 
  10   8   6       25.29       21.65      1.88 o 
  11   8   6      113.26      132.40      3.75 o 
  12   8   6       86.95       91.12      3.39 o 
 -15   9   6       63.21       60.35      3.11 o 
 -14   9   6       62.98       59.63      2.81 o 
 -13   9   6      124.23      124.37      3.84 o 
 -12   9   6      261.89      255.18      5.09 o 
 -11   9   6      514.01      529.80      6.09 o 
 -10   9   6        9.53       12.56      1.54 o 
  -9   9   6        3.53        6.51      1.36 o 
  -8   9   6      188.18      173.71      3.02 o 
  -7   9   6      201.81      200.80      3.12 o 
  -6   9   6       30.55       25.12      1.27 o 
  -5   9   6      325.21      278.10      2.94 o 
  -4   9   6      249.75      240.76      2.55 o 
  -3   9   6     1022.21     1019.86      7.79 o 
  -2   9   6     1799.61     1756.12     10.79 o 
  -1   9   6      891.02      845.17      4.74 o 
   0   9   6       11.65       15.67      1.39 o 
   1   9   6        1.93       -1.10      1.22 o 
   2   9   6      315.99      310.33      4.34 o 
   3   9   6      854.84      802.65      5.31 o 
   4   9   6        1.08       -0.13      1.08 o 
   5   9   6       29.33       32.95      1.50 o 
   6   9   6        0.57       -0.56      1.28 o 
   7   9   6      262.80      255.17      3.86 o 
   8   9   6       65.92       70.41      2.40 o 
   9   9   6      309.48      353.46      5.28 o 
  10   9   6        0.29        0.18      1.72 o 
  11   9   6       12.84       15.51      1.93 o 
  12   9   6       61.37       56.63      3.15 o 
 -15  10   6       52.45       47.14      3.44 o 
 -14  10   6       62.01       67.16      3.16 o 
 -13  10   6      105.60      103.26      3.56 o 
 -12  10   6        0.18        3.85      1.72 o 
 -11  10   6      113.14      132.13      3.40 o 
 -10  10   6      644.25      618.23      6.77 o 
  -9  10   6     1318.80     1244.61      8.70 o 
  -8  10   6      449.96      487.13      5.00 o 
  -7  10   6       78.72       85.62      2.28 o 
  -6  10   6       23.08       17.48      1.23 o 
  -5  10   6     1141.12     1092.35      6.72 o 
  -4  10   6      629.72      670.19      5.43 o 
  -3  10   6       50.24       45.56      1.33 o 
  -2  10   6        0.15       -0.23      0.81 o 
  -1  10   6       49.39       57.90      1.43 o 
   0  10   6      297.06      307.85      3.25 o 
   1  10   6      512.53      440.82      4.64 o 
   2  10   6       20.84       42.46      1.44 o 
   3  10   6       44.60       30.18      1.30 o 
   4  10   6      363.95      346.12      3.79 o 
   5  10   6       76.48       86.61      2.37 o 
   6  10   6      364.86      383.91      4.97 o 
   7  10   6       72.07       67.98      2.25 o 
   8  10   6       72.71       84.23      2.64 o 
   9  10   6       39.42       47.23      2.38 o 
  10  10   6      148.27      146.80      3.73 o 
  11  10   6      136.74      160.40      4.35 o 
  12  10   6        0.43        1.96      2.06 o 
 -14  11   6       30.48       34.46      2.76 o 
 -13  11   6       13.46       14.13      2.39 o 
 -12  11   6      313.84      332.93      6.32 o 
 -11  11   6       65.63       59.44      2.97 o 
 -10  11   6      199.48      208.32      4.58 o 
  -9  11   6       57.98       65.68      2.69 o 
  -8  11   6      797.77      748.16      8.13 o 
  -7  11   6     1312.57     1268.73     13.77 o 
  -6  11   6     1027.35     1057.84     10.70 o 
  -5  11   6      106.72      108.20      2.46 o 
  -4  11   6        0.24        0.83      1.10 o 
  -3  11   6        4.56        3.59      1.02 o 
  -2  11   6      414.58      417.93      4.26 o 
  -1  11   6        3.86        4.46      0.96 o 
   0  11   6       24.85       29.31      1.34 o 
   1  11   6      154.97      119.35      2.40 o 
   2  11   6      636.64      630.24      5.83 o 
   3  11   6      782.12      717.69      6.23 o 
   4  11   6     1264.86     1347.77      7.96 o 
   5  11   6        0.82        0.64      1.30 o 
   6  11   6      173.18      151.76      3.19 o 
   7  11   6       19.34       30.04      2.39 o 
   8  11   6      431.66      429.18      5.60 o 
   9  11   6       21.43       22.25      1.91 o 
  10  11   6        5.85        3.95      1.75 o 
  11  11   6       28.40       30.74      2.43 o 
 -14  12   6      100.92      104.67      4.43 o 
 -13  12   6       27.07       24.86      2.57 o 
 -12  12   6       88.52       83.55      3.47 o 
 -11  12   6       55.54       59.18      3.08 o 
 -10  12   6      132.24      136.28      3.93 o 
  -9  12   6       32.83       33.67      2.19 o 
  -8  12   6      123.41      119.23      3.03 o 
  -7  12   6       15.67        6.97      1.47 o 
  -6  12   6      283.48      272.66      3.89 o 
  -5  12   6      314.10      288.63      3.89 o 
  -4  12   6      362.20      359.70      4.39 o 
  -3  12   6       41.23       32.76      1.56 o 
  -2  12   6       21.52       11.28      1.18 o 
  -1  12   6        2.72       -0.85      1.12 o 
   0  12   6      329.28      354.28      4.02 o 
   1  12   6      194.35      172.37      2.96 o 
   2  12   6      886.04      916.26      7.17 o 
   3  12   6        5.46        9.86      1.36 o 
   4  12   6       91.91       79.11      2.38 o 
   5  12   6      335.06      330.34      4.31 o 
   6  12   6      555.74      617.66      6.40 o 
   7  12   6        4.34        8.93      1.62 o 
   8  12   6       11.06       14.95      1.82 o 
   9  12   6       66.50       74.40      2.85 o 
  10  12   6      283.65      286.01      5.44 o 
  11  12   6       14.39       13.55      2.03 o 
 -13  13   6       34.21       41.00      3.59 o 
 -12  13   6       70.03       71.03      3.47 o 
 -11  13   6      124.80      127.36      4.25 o 
 -10  13   6       56.71       49.97      2.81 o 
  -9  13   6       43.94       39.99      2.39 o 
  -8  13   6      143.93      139.42      3.51 o 
  -7  13   6      327.51      311.63      4.53 o 
  -6  13   6      210.48      204.84      3.69 o 
  -5  13   6       49.82       49.56      1.94 o 
  -4  13   6      155.61      140.91      3.10 o 
  -3  13   6      503.88      464.30      7.34 o 
  -2  13   6      115.59      124.89      2.55 o 
  -1  13   6      142.06      151.22      2.86 o 
   0  13   6       13.42        6.75      1.30 o 
   1  13   6      152.63      122.34      2.66 o 
   2  13   6      318.35      336.93      4.21 o 
   3  13   6      360.73      365.89      4.77 o 
   4  13   6       31.72       40.07      2.11 o 
   5  13   6        0.08        0.60      1.63 o 
   6  13   6       66.32       71.23      2.83 o 
   7  13   6      385.23      363.62      5.44 o 
   8  13   6      154.38      164.98      3.76 o 
   9  13   6       20.17       15.51      1.80 o 
  10  13   6        7.45        3.49      1.80 o 
 -12  14   6       15.69       17.56      2.51 o 
 -11  14   6       54.94       57.98      3.15 o 
 -10  14   6      233.04      226.28      5.12 o 
  -9  14   6      224.37      232.81      5.41 o 
  -8  14   6       27.04       31.72      2.11 o 
  -7  14   6        2.82        1.67      1.55 o 
  -6  14   6        0.33       -0.02      1.40 o 
  -5  14   6      356.55      302.61      4.13 o 
  -4  14   6       40.07       32.85      1.85 o 
  -3  14   6      112.32       97.76      2.76 o 
  -2  14   6      155.69      164.17      3.23 o 
  -1  14   6       48.53       46.53      1.98 o 
   0  14   6      466.00      453.85      5.22 o 
   1  14   6      292.15      283.39      4.37 o 
   2  14   6       96.93       86.04      2.49 o 
   3  14   6       36.23       34.44      1.87 o 
   4  14   6       21.62       29.21      1.95 o 
   5  14   6      174.51      178.34      3.99 o 
   6  14   6       44.66       40.64      2.46 o 
   7  14   6       88.08      101.94      3.54 o 
   8  14   6        6.60        9.08      1.99 o 
   9  14   6       32.86       29.47      2.18 o 
 -12  15   6        0.95       -1.49      2.41 o 
 -11  15   6       28.31       22.39      2.69 o 
 -10  15   6        9.38       13.02      2.10 o 
  -9  15   6       67.64       58.91      3.01 o 
  -8  15   6       17.36       17.03      1.90 o 
  -7  15   6        7.96        7.99      2.59 o 
  -6  15   6      126.07      127.77      3.31 o 
  -5  15   6       48.14       48.55      2.23 o 
  -4  15   6       27.30       23.43      1.69 o 
  -3  15   6       36.46       24.73      1.83 o 
  -2  15   6       30.30       37.06      2.25 o 
  -1  15   6      133.11      124.15      3.19 o 
   0  15   6      194.43      175.46      3.63 o 
   1  15   6       31.00       32.28      2.06 o 
   2  15   6       21.43       15.53      1.63 o 
   3  15   6       35.74       43.48      2.06 o 
   4  15   6       99.00      108.18      3.12 o 
   5  15   6       18.58       11.73      1.74 o 
   6  15   6        0.81        3.19      1.80 o 
   7  15   6       32.29       44.11      2.85 o 
   8  15   6       48.56       50.49      3.11 o 
   9  15   6      145.43      151.20      4.63 o 
 -11  16   6        0.00        2.09      2.50 o 
 -10  16   6       17.28       15.40      2.27 o 
  -9  16   6       13.27        8.51      2.22 o 
  -8  16   6       16.21       12.04      2.07 o 
  -7  16   6        3.82        0.27      2.03 o 
  -6  16   6       10.43        8.89      1.79 o 
  -5  16   6        0.32       -1.68      1.68 o 
  -4  16   6      111.49      118.52      3.21 o 
  -3  16   6        0.53        1.89      1.75 o 
  -2  16   6       20.60       24.90      2.14 o 
  -1  16   6        4.53        5.91      1.73 o 
   0  16   6        5.83        2.60      1.53 o 
   1  16   6       54.50       54.24      2.33 o 
   2  16   6       11.12        4.71      1.64 o 
   3  16   6       12.57        6.01      1.73 o 
   4  16   6       81.19       80.74      3.14 o 
   5  16   6        0.81        0.66      1.81 o 
   6  16   6        9.22        9.32      2.02 o 
   7  16   6        8.24       13.02      3.16 o 
   8  16   6       55.79       74.22      3.76 o 
 -10  17   6        5.86        8.53      2.54 o 
  -9  17   6        8.26        8.02      2.22 o 
  -8  17   6        3.57        1.86      1.83 o 
  -7  17   6        0.53        1.12      2.36 o 
  -6  17   6       29.11       30.64      2.31 o 
  -5  17   6        0.32       -1.29      1.77 o 
  -4  17   6        0.01       -0.84      1.74 o 
  -3  17   6       13.09       13.63      2.06 o 
  -2  17   6       18.23       15.22      2.70 o 
  -1  17   6      146.93      175.97      4.74 o 
   0  17   6       10.74       12.79      2.09 o 
   1  17   6        1.10       -1.63      1.63 o 
   2  17   6        9.25        4.50      1.70 o 
   3  17   6       42.17       47.73      2.74 o 
   4  17   6        1.48        0.44      1.94 o 
   5  17   6       93.48      109.79      3.95 o 
   6  17   6       44.21       35.71      2.76 o 
   7  17   6       15.43       14.06      2.33 o 
  -9  18   6        0.92        1.49      2.43 o 
  -8  18   6        9.64        6.31      2.22 o 
  -7  18   6        1.05        3.04      2.22 o 
  -6  18   6       22.04       21.23      2.30 o 
  -5  18   6        0.12        2.07      1.80 o 
  -4  18   6       11.78       10.71      2.12 o 
  -3  18   6       78.12       87.97      3.95 o 
  -2  18   6        7.20       10.72      2.33 o 
  -1  18   6       17.16       20.65      2.57 o 
   0  18   6       32.80       27.01      2.67 o 
   1  18   6       12.95       23.21      2.05 o 
   2  18   6        8.72        5.82      1.77 o 
   3  18   6       46.56       42.50      2.71 o 
   4  18   6        2.29       -0.85      2.09 o 
   5  18   6       37.80       45.78      3.10 o 
   6  18   6       17.71       14.73      2.55 o 
  -7  19   6       15.96       16.89      2.64 o 
  -6  19   6        5.24        3.16      2.02 o 
  -5  19   6        0.85        2.25      1.85 o 
  -4  19   6        0.14       -1.00      2.00 o 
  -3  19   6       49.90       52.54      3.45 o 
  -2  19   6      160.68      154.94      5.06 o 
  -1  19   6       17.68       24.83      2.71 o 
   0  19   6        3.70        6.52      2.32 o 
   1  19   6        0.77        6.00      2.15 o 
   2  19   6       10.88        8.65      2.03 o 
   3  19   6        8.19        4.05      2.00 o 
   4  19   6       48.15       46.70      2.97 o 
  -5  20   6       25.85       23.14      2.88 o 
  -4  20   6       69.82       69.77      3.55 o 
  -3  20   6        0.10       -2.58      2.58 o 
  -2  20   6       15.23       17.16      2.59 o 
  -1  20   6       20.87       30.87      3.18 o 
   0  20   6      223.62      268.62      6.12 o 
   1  20   6        0.87        6.49      2.65 o 
   2  20   6       10.67       10.95      2.40 o 
 -16   1   7        5.92        7.84      2.10 o 
 -15   1   7       89.13       93.73      3.70 o 
 -14   1   7        0.13       -1.42      1.76 o 
 -13   1   7        5.22        3.13      1.59 o 
 -12   1   7        8.57        6.06      2.05 o 
 -11   1   7      222.58      227.82      4.12 o 
 -10   1   7      421.17      429.75      4.64 o 
  -9   1   7       62.76       76.26      2.00 o 
  -8   1   7       11.50       14.14      0.97 o 
  -7   1   7      856.09      844.34      4.74 o 
  -6   1   7      184.61      181.51      1.83 o 
  -5   1   7     1173.75     1048.00      5.09 o 
  -4   1   7      576.37      593.58      3.43 o 
  -3   1   7      689.33      697.95      4.92 o 
  -2   1   7     2133.90     2344.06     10.96 o 
  -1   1   7     1530.38     1387.88      9.34 o 
   0   1   7      366.32      506.97      4.40 o 
   1   1   7       20.06       28.35      1.42 o 
   2   1   7        6.51        3.06      0.68 o 
   3   1   7      958.35      854.96      5.39 o 
   4   1   7      110.45       98.34      2.02 o 
   5   1   7       12.96        4.15      1.15 o 
   6   1   7      267.01      246.60      3.97 o 
   7   1   7      361.77      339.10      4.83 o 
   8   1   7      116.59      108.25      3.00 o 
   9   1   7       79.15       66.60      2.54 o 
  10   1   7       21.77       19.66      1.77 o 
  11   1   7       25.84       12.24      1.73 o 
  12   1   7       16.39       18.79      2.09 o 
  13   1   7       66.29       76.78      3.29 o 
 -16   2   7       64.36       75.14      3.37 o 
 -15   2   7       40.68       41.41      2.57 o 
 -14   2   7       18.05       11.39      2.02 o 
 -13   2   7      284.12      289.80      5.07 o 
 -12   2   7       25.46       24.39      2.01 o 
 -11   2   7      194.40      224.80      4.19 o 
 -10   2   7       37.55       34.94      1.77 o 
  -9   2   7     1204.78     1197.80      8.71 o 
  -8   2   7       16.58       17.72      1.13 o 
  -7   2   7     3071.23     3202.25     14.48 o 
  -6   2   7      119.92      103.31      1.75 o 
  -5   2   7     1723.10     1705.24      8.57 o 
  -4   2   7       17.50        4.04      0.61 o 
  -3   2   7        2.95        6.85      0.61 o 
  -2   2   7        9.55       15.56      0.93 o 
  -1   2   7        0.08        1.59      0.65 o 
   0   2   7      479.64      444.37      4.29 o 
   1   2   7     3447.35     3305.01     13.69 o 
   2   2   7      240.59      234.40      2.53 o 
   3   2   7      202.87      179.68      2.57 o 
   4   2   7      823.67      829.12      6.72 o 
   5   2   7      347.89      322.10      3.78 o 
   6   2   7       21.14       17.21      1.51 o 
   7   2   7      137.05      132.03      3.28 o 
   8   2   7      210.18      219.44      4.09 o 
   9   2   7       33.68       33.65      2.08 o 
  10   2   7       29.14       30.96      1.98 o 
  11   2   7        4.38        7.48      1.71 o 
  12   2   7        7.53        2.13      1.93 o 
  13   2   7        0.14        1.06      2.10 o 
 -16   3   7       80.44       87.62      3.19 o 
 -15   3   7       33.04       36.33      2.46 o 
 -14   3   7        2.27        4.20      2.28 o 
 -13   3   7       21.92       19.92      1.97 o 
 -12   3   7      117.84      125.81      3.50 o 
 -11   3   7      485.99      501.50      6.08 o 
 -10   3   7     1261.70     1241.35      8.20 o 
  -9   3   7      163.96      153.22      2.65 o 
  -8   3   7       32.28       25.82      1.70 o 
  -7   3   7     1433.75     1418.10      8.40 o 
  -6   3   7     2914.38     2896.74     11.69 o 
  -5   3   7      780.41      756.91      3.94 o 
  -4   3   7     2167.54     2122.29     11.00 o 
  -3   3   7      772.63      825.92      4.43 o 
  -2   3   7      914.76      812.28      5.46 o 
  -1   3   7      744.30      753.84      4.24 o 
   0   3   7      980.88      951.36      5.98 o 
   1   3   7      881.66      886.29      4.75 o 
   2   3   7       19.79       27.03      1.10 o 
   3   3   7      717.96      703.25      4.69 o 
   4   3   7     5569.35     5537.09     26.71 o 
   5   3   7      125.56      141.57      2.22 o 
   6   3   7      124.84      121.48      2.37 o 
   7   3   7        1.04       -1.09      1.40 o 
   8   3   7     1377.12     1324.23     13.09 o 
   9   3   7      630.78      642.62      7.13 o 
  10   3   7       11.75       16.00      1.85 o 
  11   3   7        5.85        1.49      1.68 o 
  12   3   7       11.73        7.26      2.23 o 
  13   3   7       46.54       39.51      3.93 o 
 -16   4   7       19.18       17.91      2.09 o 
 -15   4   7       69.14       73.15      3.16 o 
 -14   4   7      413.93      441.80      6.65 o 
 -13   4   7      118.47      127.48      3.75 o 
 -12   4   7      866.87      880.49      8.86 o 
 -11   4   7       55.65       45.53      2.07 o 
 -10   4   7      314.71      298.81      3.97 o 
  -9   4   7        1.59       -1.16      1.16 o 
  -8   4   7      702.45      700.93      5.40 o 
  -7   4   7      422.38      441.83      4.00 o 
  -6   4   7       34.50       35.94      1.16 o 
  -5   4   7      783.68      753.34      4.93 o 
  -4   4   7     4130.95     3975.73     18.29 o 
  -3   4   7      318.83      358.27      2.88 o 
  -2   4   7       11.54       42.72      0.97 o 
  -1   4   7      178.61      197.82      1.87 o 
   0   4   7     1439.08     1354.17      7.12 o 
   1   4   7     1853.91     1752.59      8.83 o 
   2   4   7     2038.31     1905.15     10.08 o 
   3   4   7     1041.72     1099.72      5.58 o 
   4   4   7       39.42       36.37      1.40 o 
   5   4   7       86.23       61.44      1.63 o 
   6   4   7      387.96      410.27      4.04 o 
   7   4   7      107.49       99.21      2.53 o 
   8   4   7       14.95       17.78      1.79 o 
   9   4   7       51.56       51.96      2.37 o 
  10   4   7      839.10      813.15      8.01 o 
  11   4   7      111.65      107.18      3.72 o 
  12   4   7       46.63       56.07      3.37 o 
  13   4   7       53.37       68.32      4.23 o 
 -16   5   7       32.44       27.27      2.49 o 
 -15   5   7        9.28       11.87      2.12 o 
 -14   5   7      310.15      319.24      5.97 o 
 -13   5   7      155.42      174.04      4.38 o 
 -12   5   7      240.59      254.25      4.85 o 
 -11   5   7       55.54       39.58      1.80 o 
 -10   5   7      295.05      289.48      4.21 o 
  -9   5   7       67.20       47.49      1.70 o 
  -8   5   7      390.19      403.55      4.15 o 
  -7   5   7      290.39      235.85      3.09 o 
  -6   5   7     3084.39     3169.19     13.21 o 
  -5   5   7      952.77      865.59      4.31 o 
  -4   5   7      698.14      694.00      4.50 o 
  -3   5   7       13.03       12.62      0.70 o 
  -2   5   7     2152.55     2045.05     10.16 o 
  -1   5   7       95.54       68.31      1.45 o 
   0   5   7       52.67       48.13      0.95 o 
   1   5   7        6.25        7.96      1.34 o 
   2   5   7     1630.87     1632.67     12.07 o 
   3   5   7     2330.54     2316.10     13.27 o 
   4   5   7     1633.72     1661.59     10.06 o 
   5   5   7      308.52      273.44      3.11 o 
   6   5   7      853.46      871.00      6.94 o 
   7   5   7       15.45       18.03      1.43 o 
   8   5   7     1357.64     1318.85     13.05 o 
   9   5   7      174.78      164.19      3.65 o 
  10   5   7      117.47      121.99      3.40 o 
  11   5   7        0.40        4.99      1.97 o 
  12   5   7      110.58      117.05      4.45 o 
  13   5   7       11.34        5.98      2.46 o 
 -16   6   7        7.47        1.40      2.09 o 
 -15   6   7        0.62       -1.19      2.18 o 
 -14   6   7       92.00       86.87      3.62 o 
 -13   6   7      445.64      465.14      6.95 o 
 -12   6   7        8.00        3.51      1.80 o 
 -11   6   7        1.49        8.08      1.51 o 
 -10   6   7        1.05        0.07      1.22 o 
  -9   6   7      243.06      257.57      3.55 o 
  -8   6   7        2.45        1.47      1.13 o 
  -7   6   7      590.29      603.82      4.76 o 
  -6   6   7      125.71      115.38      2.06 o 
  -5   6   7     1180.51     1026.86      5.31 o 
  -4   6   7     1802.12     1793.43      6.42 o 
  -3   6   7     2139.82     2065.92     10.49 o 
  -2   6   7      212.56      215.69      2.05 o 
  -1   6   7        0.52        3.80      1.41 o 
   0   6   7     1942.96     1972.24     11.64 o 
   1   6   7     8243.08     8215.08     39.74 o 
   2   6   7     1679.62     1654.16      9.66 o 
   3   6   7      194.36      211.63      3.23 o 
   4   6   7        5.85        2.94      0.92 o 
   5   6   7      103.73       97.83      2.08 o 
   6   6   7      910.90      904.39      6.37 o 
   7   6   7      301.24      296.56      4.08 o 
   8   6   7        0.24       -1.65      1.65 o 
   9   6   7      194.86      189.12      3.79 o 
  10   6   7       36.90       32.55      2.34 o 
  11   6   7      305.41      303.88      6.02 o 
  12   6   7       98.00      104.00      4.09 o 
 -15   7   7       81.75       92.78      3.79 o 
 -14   7   7        0.05       -0.77      2.06 o 
 -13   7   7       37.90       38.09      2.46 o 
 -12   7   7      273.08      252.96      4.81 o 
 -11   7   7     1380.65     1440.54     13.66 o 
 -10   7   7      105.77      112.71      2.50 o 
  -9   7   7      995.90      991.18      7.88 o 
  -8   7   7      126.37      114.26      2.44 o 
  -7   7   7      443.97      421.98      4.10 o 
  -6   7   7        8.85        2.30      0.90 o 
  -5   7   7     1109.76     1077.80      5.87 o 
  -4   7   7      437.07      390.50      4.09 o 
  -3   7   7      670.00      630.48      3.93 o 
  -2   7   7     1316.60     1295.84      5.53 o 
  -1   7   7     6507.94     6469.64     24.66 o 
   0   7   7     4793.60     4857.38     23.23 o 
   1   7   7       12.46       14.18      1.70 o 
   2   7   7      169.82      222.87      3.06 o 
   3   7   7     2223.14     2144.31     12.98 o 
   4   7   7       13.13       10.79      1.23 o 
   5   7   7      159.61      170.63      2.79 o 
   6   7   7      123.97      134.57      2.62 o 
   7   7   7      608.82      542.90      5.55 o 
   8   7   7       91.82       96.77      2.57 o 
   9   7   7      240.64      240.49      5.07 o 
  10   7   7       33.88       27.51      2.42 o 
  11   7   7        3.22        2.68      1.95 o 
  12   7   7       28.88       27.27      2.46 o 
 -15   8   7        1.89       -1.90      2.12 o 
 -14   8   7       12.41       16.35      2.32 o 
 -13   8   7      284.46      285.62      6.21 o 
 -12   8   7       20.96       26.15      2.08 o 
 -11   8   7        4.12        9.30      1.54 o 
 -10   8   7      101.36       98.03      2.50 o 
  -9   8   7      310.41      304.73      4.13 o 
  -8   8   7      437.84      435.52      4.53 o 
  -7   8   7      171.70      145.67      2.58 o 
  -6   8   7      272.50      271.81      3.21 o 
  -5   8   7      352.89      300.41      3.23 o 
  -4   8   7     1060.28     1143.89      5.54 o 
  -3   8   7      656.76      657.26      4.19 o 
  -2   8   7      318.22      287.42      3.02 o 
  -1   8   7       78.13       78.43      1.69 o 
   0   8   7       14.18       33.38      2.26 o 
   1   8   7     2789.07     2797.71     16.59 o 
   2   8   7      351.50      324.01      3.22 o 
   3   8   7       72.25       83.16      1.75 o 
   4   8   7       23.46       20.43      1.19 o 
   5   8   7      133.48      164.31      2.71 o 
   6   8   7      518.94      506.21      4.94 o 
   7   8   7      187.44      210.14      3.78 o 
   8   8   7       39.70       45.94      2.15 o 
   9   8   7       18.84       18.92      2.09 o 
  10   8   7       31.68       33.51      2.46 o 
  11   8   7       96.65      103.79      3.71 o 
  12   8   7        1.92        2.67      1.94 o 
 -15   9   7       12.07        9.23      2.74 o 
 -14   9   7       47.28       52.53      3.27 o 
 -13   9   7       31.08       33.95      2.86 o 
 -12   9   7      148.39      155.10      3.88 o 
 -11   9   7       13.17       12.20      1.62 o 
 -10   9   7      407.94      400.10      5.87 o 
  -9   9   7      136.06      124.53      2.80 o 
  -8   9   7      204.03      188.17      3.38 o 
  -7   9   7        6.33        8.70      1.24 o 
  -6   9   7      250.56      285.18      3.42 o 
  -5   9   7       11.40       11.86      0.99 o 
  -4   9   7        0.65        4.53      0.93 o 
  -3   9   7      465.34      453.32      4.49 o 
  -2   9   7      212.60      248.22      2.60 o 
  -1   9   7        6.02       10.84      1.47 o 
   0   9   7        1.55        6.88      1.77 o 
   1   9   7     1977.97     1887.42     15.02 o 
   2   9   7       83.11       78.58      2.07 o 
   3   9   7      636.39      634.89      6.15 o 
   4   9   7       38.29       26.22      1.36 o 
   5   9   7       78.09       69.07      2.06 o 
   6   9   7       47.05       45.13      1.87 o 
   7   9   7        4.42        4.15      1.46 o 
   8   9   7      106.07      102.56      2.97 o 
   9   9   7        7.59        1.00      1.74 o 
  10   9   7       47.26       50.73      2.95 o 
  11   9   7       57.36       53.77      3.14 o 
 -14  10   7       32.99       42.43      3.10 o 
 -13  10   7        0.03        0.00      2.05 o 
 -12  10   7      133.47      138.88      3.78 o 
 -11  10   7       18.08       16.21      1.71 o 
 -10  10   7       20.77       18.19      1.72 o 
  -9  10   7       36.08       33.06      1.84 o 
  -8  10   7      483.46      485.48      5.36 o 
  -7  10   7       93.76      101.76      2.44 o 
  -6  10   7      138.91      138.20      2.62 o 
  -5  10   7       29.11       31.71      1.40 o 
  -4  10   7     1514.41     1517.22     10.35 o 
  -3  10   7       29.99       47.52      1.54 o 
  -2  10   7      303.07      288.50      2.88 o 
  -1  10   7      139.45      129.45      2.30 o 
   0  10   7       85.57       82.61      2.73 o 
   1  10   7        0.22        0.26      1.57 o 
   2  10   7      955.55      941.02      7.35 o 
   3  10   7        1.90        1.02      1.92 o 
   4  10   7      336.35      286.86      3.59 o 
   5  10   7       12.84        5.06      1.23 o 
   6  10   7      221.37      215.23      3.94 o 
   7  10   7        1.24       -1.44      1.44 o 
   8  10   7        0.75       -1.56      1.56 o 
   9  10   7       13.25       13.66      1.78 o 
  10  10   7      268.00      263.21      5.70 o 
  11  10   7        9.14       14.37      2.34 o 
 -14  11   7        0.77        3.77      2.44 o 
 -13  11   7       26.41       22.17      2.81 o 
 -12  11   7        9.89        7.68      2.03 o 
 -11  11   7        9.84       14.14      1.90 o 
 -10  11   7       56.89       49.48      2.64 o 
  -9  11   7       31.50       20.95      1.78 o 
  -8  11   7      501.61      448.91      5.78 o 
  -7  11   7       85.36       83.03      2.50 o 
  -6  11   7        1.96        2.02      1.45 o 
  -5  11   7       15.55       14.58      1.37 o 
  -4  11   7      205.95      203.48      3.10 o 
  -3  11   7       62.85       49.39      1.76 o 
  -2  11   7      172.94      182.07      2.84 o 
  -1  11   7      451.40      410.88      4.37 o 
   0  11   7       46.28       43.91      1.82 o 
   1  11   7        3.71        1.70      1.94 o 
   2  11   7       85.30       78.07      2.29 o 
   3  11   7        4.96        4.80      1.42 o 
   4  11   7        0.01        1.03      1.35 o 
   5  11   7        0.18       -0.16      1.37 o 
   6  11   7       24.03       14.86      1.69 o 
   7  11   7       89.88       82.08      2.77 o 
   8  11   7        1.68       -0.37      1.58 o 
   9  11   7        2.92       -1.74      1.74 o 
  10  11   7       19.09       20.80      2.24 o 
  11  11   7       46.24       41.63      2.90 o 
 -13  12   7       14.40       10.53      2.48 o 
 -12  12   7        1.98        8.11      2.08 o 
 -11  12   7       34.76       30.51      2.33 o 
 -10  12   7        0.12       -1.90      1.90 o 
  -9  12   7       52.43       42.27      2.38 o 
  -8  12   7      186.14      193.53      4.02 o 
  -7  12   7        0.91        1.83      1.48 o 
  -6  12   7       30.63       22.55      1.74 o 
  -5  12   7       10.83        2.47      1.41 o 
  -4  12   7       22.30       26.41      1.65 o 
  -3  12   7      469.14      494.99      5.18 o 
  -2  12   7        2.61        0.38      1.36 o 
  -1  12   7        0.15       -1.29      1.29 o 
   0  12   7       17.32        9.76      1.31 o 
   1  12   7        0.37       -1.50      1.50 o 
   2  12   7      217.91      210.71      3.58 o 
   3  12   7      111.80       84.99      2.63 o 
   4  12   7        8.10        3.49      1.56 o 
   5  12   7       57.44       54.74      3.10 o 
   6  12   7        3.55        2.98      1.62 o 
   7  12   7        0.67        0.28      1.63 o 
   8  12   7        3.64       -1.63      1.63 o 
   9  12   7       11.59        8.81      1.81 o 
  10  12   7        5.85        0.15      1.94 o 
 -13  13   7       62.60       58.42      3.69 o 
 -12  13   7       29.41       25.67      2.52 o 
 -11  13   7        2.18       -0.09      1.83 o 
 -10  13   7      185.31      207.10      4.86 o 
  -9  13   7       53.08       42.84      2.44 o 
  -8  13   7        9.17        7.62      1.60 o 
  -7  13   7      174.61      176.49      3.53 o 
  -6  13   7      461.61      444.58      5.38 o 
  -5  13   7      154.15      148.67      3.05 o 
  -4  13   7      454.57      429.70      5.10 o 
  -3  13   7        4.17       -0.56      1.76 o 
  -2  13   7      618.42      605.71      6.56 o 
  -1  13   7       45.70       32.73      1.88 o 
   0  13   7      130.10      137.43      3.18 o 
   1  13   7        0.11       -1.41      1.41 o 
   2  13   7       33.19       31.24      1.79 o 
   3  13   7       15.20       20.77      1.77 o 
   4  13   7      947.43     1019.77      8.76 o 
   5  13   7       17.71       15.71      1.97 o 
   6  13   7        5.54        3.51      1.76 o 
   7  13   7        4.79        2.42      1.72 o 
   8  13   7       70.30       72.18      2.97 o 
   9  13   7        3.17       -1.91      1.91 o 
 -12  14   7        0.71        4.24      2.05 o 
 -11  14   7        3.41        4.49      2.03 o 
 -10  14   7        7.67       13.43      2.17 o 
  -9  14   7       31.27       31.62      2.30 o 
  -8  14   7       72.86       78.20      2.86 o 
  -7  14   7       35.48       25.78      1.83 o 
  -6  14   7       30.08       27.05      1.78 o 
  -5  14   7        2.31       -0.67      1.52 o 
  -4  14   7      299.77      291.57      4.79 o 
  -3  14   7      596.59      606.45      6.89 o 
  -2  14   7       12.97        6.01      1.61 o 
  -1  14   7        7.78        6.56      1.51 o 
   0  14   7       81.41       95.68      2.76 o 
   1  14   7      402.06      391.69      5.43 o 
   2  14   7       79.44       78.38      2.57 o 
   3  14   7        0.50        0.17      1.48 o 
   4  14   7       40.23       40.93      2.19 o 
   5  14   7      104.83      100.07      3.40 o 
   6  14   7      142.14      164.89      4.29 o 
   7  14   7       29.95       28.59      2.24 o 
   8  14   7        2.53        0.79      1.91 o 
   9  14   7        0.37       -1.99      1.99 o 
 -11  15   7        5.09        3.24      2.02 o 
 -10  15   7       10.32        7.73      1.94 o 
  -9  15   7        3.68        4.93      1.74 o 
  -8  15   7       40.81       36.59      2.18 o 
  -7  15   7       79.19       87.53      2.88 o 
  -6  15   7        1.17       -1.55      1.55 o 
  -5  15   7       99.40      104.30      2.82 o 
  -4  15   7       58.22       43.39      2.28 o 
  -3  15   7       41.15       37.25      2.32 o 
  -2  15   7      120.37      116.47      3.71 o 
  -1  15   7      306.96      336.62      5.77 o 
   0  15   7      110.15      101.77      3.13 o 
   1  15   7        0.28        2.02      1.64 o 
   2  15   7      191.07      215.43      4.05 o 
   3  15   7      253.41      255.76      4.57 o 
   4  15   7       22.30       27.77      1.92 o 
   5  15   7       50.87       50.19      2.66 o 
   6  15   7       84.51       95.97      3.50 o 
   7  15   7      107.14      118.21      3.95 o 
   8  15   7       17.75       17.97      2.22 o 
 -10  16   7       32.94       34.47      2.67 o 
  -9  16   7      185.98      186.34      4.85 o 
  -8  16   7       35.98       29.26      2.31 o 
  -7  16   7       74.63       73.77      3.04 o 
  -6  16   7        0.01       -1.72      1.72 o 
  -5  16   7       67.17       64.29      2.68 o 
  -4  16   7       53.26       51.70      2.51 o 
  -3  16   7      226.31      243.03      4.72 o 
  -2  16   7       77.79       75.68      3.39 o 
  -1  16   7        7.31        7.58      1.89 o 
   0  16   7       51.89       42.74      2.49 o 
   1  16   7      406.06      419.19      6.15 o 
   2  16   7      125.20      120.46      3.68 o 
   3  16   7        9.36        9.26      2.04 o 
   4  16   7       15.02       14.55      1.93 o 
   5  16   7      159.84      173.45      4.68 o 
   6  16   7      207.44      218.98      5.27 o 
   7  16   7      216.67      244.35      5.69 o 
  -9  17   7       13.17       17.46      2.43 o 
  -8  17   7       18.66       20.60      2.28 o 
  -7  17   7       63.83       72.65      3.14 o 
  -6  17   7        8.31        5.29      1.83 o 
  -5  17   7       15.94       18.14      2.02 o 
  -4  17   7       24.92       16.94      2.02 o 
  -3  17   7       60.86       62.46      3.09 o 
  -2  17   7      222.82      221.20      5.15 o 
  -1  17   7      190.58      219.70      5.15 o 
   0  17   7      137.32      140.00      4.21 o 
   1  17   7       58.79       57.70      2.84 o 
   2  17   7       34.06       24.21      2.64 o 
   3  17   7      120.95      128.90      4.16 o 
   4  17   7      244.61      257.21      5.68 o 
   5  17   7       21.78       24.22      2.72 o 
   6  17   7       22.91       22.90      2.62 o 
  -8  18   7       69.40       80.84      4.10 o 
  -7  18   7        2.11        5.29      2.14 o 
  -6  18   7        0.35       -0.52      2.07 o 
  -5  18   7        9.28        6.47      2.14 o 
  -4  18   7      147.28      143.19      4.37 o 
  -3  18   7      113.30      115.81      4.20 o 
  -2  18   7       20.15       25.79      3.11 o 
  -1  18   7        2.95        6.43      3.32 o 
   0  18   7       69.50       91.73      4.12 o 
   1  18   7       19.17       20.73      3.10 o 
   2  18   7       91.69      112.10      4.01 o 
   3  18   7       13.49       13.27      2.43 o 
   4  18   7       53.30       50.09      3.19 o 
   5  18   7       34.72       33.36      3.04 o 
  -6  19   7       75.48       82.82      3.85 o 
  -5  19   7       44.63       43.24      3.07 o 
  -4  19   7        0.15        1.01      2.09 o 
  -3  19   7        0.86        1.75      2.28 o 
  -2  19   7       64.36       77.32      4.02 o 
  -1  19   7       36.26       38.18      2.95 o 
   0  19   7        5.59       10.94      2.66 o 
   1  19   7        1.94        2.48      2.41 o 
   2  19   7        6.08       10.49      2.58 o 
   3  19   7       43.33       42.51      3.50 o 
  -3  20   7        0.46       -1.92      2.33 o 
  -2  20   7       18.11       21.43      2.76 o 
  -1  20   7        6.69       18.29      2.84 o 
   0  20   7       41.67       59.75      3.41 o 
 -16   0   8       44.18       47.64      4.56 o 
 -15   0   8       41.98       50.23      4.28 o 
 -14   0   8       30.60       24.22      3.44 o 
 -13   0   8      313.51      338.33      8.60 o 
 -12   0   8        8.55        9.06      3.39 o 
 -11   0   8      230.86      298.00      6.88 o 
 -10   0   8      524.03      527.74      7.68 o 
  -9   0   8      149.40      172.54      5.76 o 
  -8   0   8      123.38      126.79      3.19 o 
  -7   0   8    11583.23    11800.89     90.14 o 
  -6   0   8     1133.75     1095.82     11.93 o 
  -5   0   8      362.84      325.85      4.06 o 
  -4   0   8        9.69       11.35      1.35 o 
  -3   0   8     2982.49     2897.33     16.48 o 
  -2   0   8      724.29      770.32     10.30 o 
  -1   0   8      968.93      940.25     12.93 o 
   0   0   8     2388.91     2549.59     24.88 o 
   1   0   8     2708.70     2810.38     30.24 o 
   2   0   8       89.99       80.29      2.86 o 
   3   0   8     1248.60     1214.70     10.54 o 
   4   0   8       37.67       44.52      2.48 o 
   5   0   8       22.54       10.65      2.41 o 
   6   0   8      108.81      105.91      4.97 o 
   7   0   8     2108.64     2021.85     19.64 o 
   8   0   8      404.46      375.23      9.01 o 
   9   0   8       93.51       93.61      4.34 o 
  10   0   8      248.61      221.99      7.30 o 
  11   0   8        3.20       -2.15      2.38 o 
  12   0   8       57.65       55.57      3.83 o 
 -16   1   8       55.82       67.15      3.55 o 
 -15   1   8      127.61      144.82      4.52 o 
 -14   1   8       88.14       97.15      3.47 o 
 -13   1   8      112.87      128.97      3.76 o 
 -12   1   8       37.50       40.19      3.61 o 
 -11   1   8     1133.92     1139.78     12.93 o 
 -10   1   8      111.07      100.62      2.77 o 
  -9   1   8      503.18      521.81      4.84 o 
  -8   1   8      908.56      893.30      7.73 o 
  -7   1   8     1356.25     1319.61      9.39 o 
  -6   1   8     3119.04     3006.39     14.78 o 
  -5   1   8     1873.19     1833.56      9.74 o 
  -4   1   8      388.48      312.47      2.89 o 
  -3   1   8       63.86       73.40      1.47 o 
  -2   1   8        1.04        4.12      0.74 o 
  -1   1   8     4579.12     4529.02     28.45 o 
   0   1   8     2323.98     2329.83     16.67 o 
   1   1   8       85.15       72.10      2.09 o 
   2   1   8      923.03      954.46      7.00 o 
   3   1   8      803.77      821.35      6.43 o 
   4   1   8     1057.52      951.94      6.68 o 
   5   1   8       56.97       59.01      2.18 o 
   6   1   8      153.29      129.42      3.17 o 
   7   1   8      126.49      145.86      4.59 o 
   8   1   8      250.43      249.29      4.84 o 
   9   1   8      185.50      200.27      4.09 o 
  10   1   8       52.15       57.79      2.89 o 
  11   1   8       27.12       16.59      1.89 o 
  12   1   8       37.50       36.22      2.43 o 
 -16   2   8      150.42      191.35      5.62 o 
 -15   2   8        0.28       -0.98      2.04 o 
 -14   2   8       20.99       19.66      2.13 o 
 -13   2   8       74.60       83.90      3.16 o 
 -12   2   8     1052.97     1029.42     10.21 o 
 -11   2   8      113.84      130.78      3.54 o 
 -10   2   8      620.24      575.27      6.04 o 
  -9   2   8       30.56       35.43      1.59 o 
  -8   2   8     2481.01     2344.54     16.74 o 
  -7   2   8      706.01      737.44      5.16 o 
  -6   2   8      179.74      150.81      1.98 o 
  -5   2   8        6.38        6.29      0.67 o 
  -4   2   8     1643.77     1508.43      9.80 o 
  -3   2   8        3.74       10.76      1.11 o 
  -2   2   8     1817.96     1659.67     11.63 o 
  -1   2   8      956.30      977.90      6.06 o 
   0   2   8     1365.74     1442.12      7.35 o 
   1   2   8     1032.11     1053.56      6.01 o 
   2   2   8      626.65      502.46      5.00 o 
   3   2   8     1469.55     1595.73      9.23 o 
   4   2   8       23.77       18.38      1.39 o 
   5   2   8       80.53       91.76      2.45 o 
   6   2   8      422.36      387.42      4.99 o 
   7   2   8      549.63      567.11      7.54 o 
   8   2   8      118.23       89.16      2.74 o 
   9   2   8       19.42       19.18      1.84 o 
  10   2   8      141.37      150.90      3.79 o 
  11   2   8       27.75       15.35      2.02 o 
  12   2   8       20.25       12.76      2.34 o 
 -16   3   8        0.31        3.34      2.23 o 
 -15   3   8       27.33       29.24      2.70 o 
 -14   3   8      252.91      273.39      5.26 o 
 -13   3   8        3.19        4.70      1.76 o 
 -12   3   8       34.90       34.08      2.17 o 
 -11   3   8       19.31       22.66      1.69 o 
 -10   3   8      834.00      792.86      6.62 o 
  -9   3   8       56.83       28.08      2.00 o 
  -8   3   8       14.55       14.44      2.03 o 
  -7   3   8       26.45       14.88      1.21 o 
  -6   3   8      779.14      721.73      4.73 o 
  -5   3   8       96.30      103.46      1.57 o 
  -4   3   8     3997.39     3905.24     18.18 o 
  -3   3   8       30.83       22.00      1.25 o 
  -2   3   8     1132.26     1058.80      9.33 o 
  -1   3   8       15.70       10.97      0.82 o 
   0   3   8     1053.00      922.65      6.33 o 
   1   3   8       73.43       57.20      1.42 o 
   2   3   8      407.86      464.92      4.05 o 
   3   3   8      252.15      264.35      3.11 o 
   4   3   8     1437.08     1367.41      7.96 o 
   5   3   8        8.72        0.90      1.20 o 
   6   3   8      152.53      130.06      2.84 o 
   7   3   8      547.34      492.22      5.91 o 
   8   3   8      679.03      668.30      7.28 o 
   9   3   8      220.61      215.86      4.31 o 
  10   3   8      113.01      116.50      3.80 o 
  11   3   8       14.04       10.71      1.95 o 
  12   3   8       18.79       24.70      3.36 o 
 -16   4   8        3.71       -0.91      2.05 o 
 -15   4   8      124.37      113.89      3.79 o 
 -14   4   8       12.32       12.37      2.91 o 
 -13   4   8       19.68       16.05      1.94 o 
 -12   4   8       25.30       11.54      1.72 o 
 -11   4   8        8.23        7.56      1.36 o 
 -10   4   8        8.13        3.44      1.36 o 
  -9   4   8       29.04       20.34      1.35 o 
  -8   4   8        1.29       -1.18      1.18 o 
  -7   4   8        0.42       -0.94      0.94 o 
  -6   4   8       51.89       45.59      1.26 o 
  -5   4   8        7.10        3.03      0.69 o 
  -4   4   8      359.15      330.66      2.87 o 
  -3   4   8      220.91      186.06      2.11 o 
  -2   4   8       21.03       14.50      0.82 o 
  -1   4   8        0.71        4.72      0.83 o 
   0   4   8        0.13        0.32      0.68 o 
   1   4   8       39.42       38.27      1.74 o 
   2   4   8     1153.85     1059.85      7.99 o 
   3   4   8      595.05      526.16      4.36 o 
   4   4   8      143.77      149.06      2.43 o 
   5   4   8       34.66       26.95      1.35 o 
   6   4   8       90.90       89.99      2.32 o 
   7   4   8      290.53      273.92      4.24 o 
   8   4   8       77.88       66.45      2.71 o 
   9   4   8       46.23       48.83      2.54 o 
  10   4   8        9.38       21.34      2.32 o 
  11   4   8       51.45       48.92      3.01 o 
  12   4   8       12.94       17.94      2.71 o 
 -16   5   8       23.56       17.71      2.24 o 
 -15   5   8        1.70       -0.37      1.83 o 
 -14   5   8       22.99       19.95      2.20 o 
 -13   5   8      146.78      162.62      4.31 o 
 -12   5   8        0.12       -1.62      1.62 o 
 -11   5   8       55.18       56.03      2.04 o 
 -10   5   8      273.21      277.59      3.92 o 
  -9   5   8      188.56      195.43      3.20 o 
  -8   5   8      135.83      112.43      2.28 o 
  -7   5   8      190.00      168.81      2.68 o 
  -6   5   8      336.27      389.69      3.54 o 
  -5   5   8      608.15      569.75      3.74 o 
  -4   5   8      102.13       87.56      1.56 o 
  -3   5   8       21.49       24.37      0.93 o 
  -2   5   8      808.36      785.10      6.80 o 
  -1   5   8      428.57      390.66      3.67 o 
   0   5   8        0.15       -0.88      0.92 o 
   1   5   8       70.85       53.76      1.74 o 
   2   5   8      179.61      206.62      2.99 o 
   3   5   8      338.22      339.49      4.85 o 
   4   5   8      308.26      301.20      4.00 o 
   5   5   8      273.27      259.27      4.06 o 
   6   5   8       25.54       22.22      1.51 o 
   7   5   8      125.11      111.47      3.01 o 
   8   5   8       37.55       26.17      1.94 o 
   9   5   8       13.73       14.92      1.86 o 
  10   5   8       68.99       80.90      3.11 o 
  11   5   8        0.20        3.92      2.12 o 
  12   5   8       12.91        7.93      2.47 o 
 -16   6   8       23.23       18.33      2.30 o 
 -15   6   8        1.80       -2.11      2.11 o 
 -14   6   8       52.29       48.17      2.74 o 
 -13   6   8       20.47       18.60      2.13 o 
 -12   6   8       44.23       51.65      2.72 o 
 -11   6   8        5.13        2.24      1.46 o 
 -10   6   8        0.19       -1.45      1.45 o 
  -9   6   8       34.49       34.56      1.69 o 
  -8   6   8       41.42       34.61      1.52 o 
  -7   6   8      767.94      734.52      5.55 o 
  -6   6   8       21.04       18.57      1.06 o 
  -5   6   8      336.32      316.04      2.90 o 
  -4   6   8      167.60      187.89      2.25 o 
  -3   6   8        3.25       -0.76      0.76 o 
  -2   6   8      623.52      550.26      4.57 o 
  -1   6   8        5.80        8.37      1.44 o 
   0   6   8      202.99      211.40      2.69 o 
   1   6   8     1684.13     1795.53      8.47 o 
   2   6   8     2300.33     2476.86     13.89 o 
   3   6   8       51.27       27.03      1.32 o 
   4   6   8      207.49      165.93      2.60 o 
   5   6   8      401.33      379.35      4.92 o 
   6   6   8       46.03       46.25      1.99 o 
   7   6   8       16.22        4.64      1.64 o 
   8   6   8      137.39      144.97      3.49 o 
   9   6   8      129.76      130.22      3.45 o 
  10   6   8       49.18       46.41      2.75 o 
  11   6   8        4.00        8.43      2.11 o 
  12   6   8        5.23        4.84      2.18 o 
 -15   7   8        0.10       -1.28      2.07 o 
 -14   7   8       58.32       52.26      3.07 o 
 -13   7   8       39.92       45.46      2.68 o 
 -12   7   8        2.21        4.07      1.87 o 
 -11   7   8      138.33      141.42      3.32 o 
 -10   7   8        0.50       -0.28      1.53 o 
  -9   7   8       62.86       50.80      1.91 o 
  -8   7   8      145.38      128.99      2.60 o 
  -7   7   8       49.95       52.69      1.86 o 
  -6   7   8        8.70       11.30      1.01 o 
  -5   7   8       34.71       34.96      1.22 o 
  -4   7   8        0.77        0.46      0.74 o 
  -3   7   8       91.16       88.95      1.67 o 
  -2   7   8       47.93       35.23      1.42 o 
  -1   7   8     1259.10     1260.27      7.19 o 
   0   7   8      719.51      724.47      5.39 o 
   1   7   8      146.91      140.32      2.67 o 
   2   7   8       21.93       23.17      1.30 o 
   3   7   8       12.24        4.21      1.09 o 
   4   7   8      381.97      416.33      4.01 o 
   5   7   8       59.08       68.52      2.12 o 
   6   7   8        0.30       -1.37      1.37 o 
   7   7   8        1.14       -1.51      1.51 o 
   8   7   8        7.92        2.88      1.63 o 
   9   7   8       32.54       36.62      2.31 o 
  10   7   8      124.72      137.03      4.24 o 
  11   7   8       16.23       12.66      2.19 o 
 -15   8   8        6.46        4.54      2.28 o 
 -14   8   8        9.44        8.16      2.23 o 
 -13   8   8       70.21       71.69      3.16 o 
 -12   8   8       61.65       51.43      2.32 o 
 -11   8   8       25.64       32.90      1.98 o 
 -10   8   8       58.52       57.94      2.14 o 
  -9   8   8      163.33      166.03      3.14 o 
  -8   8   8       19.05       21.78      1.51 o 
  -7   8   8     2289.48     2242.72     19.04 o 
  -6   8   8       14.04       13.73      1.17 o 
  -5   8   8       53.54       52.78      1.41 o 
  -4   8   8       61.68       65.29      1.53 o 
  -3   8   8      758.66      803.93      6.31 o 
  -2   8   8       46.55       49.06      1.83 o 
  -1   8   8      302.26      308.59      4.87 o 
   0   8   8      671.58      655.80      5.50 o 
   1   8   8     1836.37     1773.22     13.00 o 
   2   8   8       15.27       10.72      1.27 o 
   3   8   8       56.79       56.65      1.82 o 
   4   8   8      450.01      462.21      5.19 o 
   5   8   8      200.75      180.36      3.30 o 
   6   8   8        7.32        7.68      1.45 o 
   7   8   8      163.46      169.56      3.65 o 
   8   8   8       74.67       84.77      2.95 o 
   9   8   8        9.15        7.31      1.91 o 
  10   8   8       68.27       68.91      3.14 o 
  11   8   8      100.67      106.60      3.82 o 
 -15   9   8      109.02      118.97      4.68 o 
 -14   9   8       10.51       16.00      2.66 o 
 -13   9   8       43.89       50.94      3.21 o 
 -12   9   8        1.61        0.46      1.57 o 
 -11   9   8      182.36      188.55      3.92 o 
 -10   9   8      171.61      173.51      3.26 o 
  -9   9   8      787.03      778.51      6.54 o 
  -8   9   8        9.11        8.03      1.52 o 
  -7   9   8      341.18      346.35      4.44 o 
  -6   9   8      157.28      154.35      2.46 o 
  -5   9   8      445.87      436.94      4.28 o 
  -4   9   8       41.60       39.90      1.42 o 
  -3   9   8      163.72      152.65      2.35 o 
  -2   9   8       18.79       22.07      1.32 o 
  -1   9   8     1406.79     1401.71      8.27 o 
   0   9   8      379.55      388.63      5.60 o 
   1   9   8      437.15      443.68      5.64 o 
   2   9   8      724.01      650.11      6.04 o 
   3   9   8       72.82       68.19      2.13 o 
   4   9   8       63.33       63.24      1.88 o 
   5   9   8      290.92      296.69      4.02 o 
   6   9   8       21.44       16.38      1.48 o 
   7   9   8       32.31       33.98      2.04 o 
   8   9   8       75.15       68.24      2.82 o 
   9   9   8       70.10       81.27      3.41 o 
  10   9   8      145.03      154.72      4.61 o 
  11   9   8       25.22       19.14      2.27 o 
 -14  10   8       62.35       72.00      4.31 o 
 -13  10   8      119.78      120.39      4.19 o 
 -12  10   8       61.46       75.71      2.99 o 
 -11  10   8      115.64      102.75      3.08 o 
 -10  10   8       24.36       20.48      1.90 o 
  -9  10   8      234.70      243.58      3.91 o 
  -8  10   8      766.55      767.71      6.71 o 
  -7  10   8      554.63      537.54      5.38 o 
  -6  10   8       53.46       53.92      1.92 o 
  -5  10   8        0.04        5.42      1.11 o 
  -4  10   8      248.74      251.53      3.10 o 
  -3  10   8      632.70      627.42      4.75 o 
  -2  10   8       84.55       84.67      1.97 o 
  -1  10   8       50.83       39.25      1.59 o 
   0  10   8      295.04      261.54      4.08 o 
   1  10   8        2.33        7.35      1.45 o 
   2  10   8      817.20      866.80      6.80 o 
   3  10   8      591.30      578.37      7.61 o 
   4  10   8       25.69       33.62      1.78 o 
   5  10   8       34.65       31.41      1.79 o 
   6  10   8      119.95      108.80      2.82 o 
   7  10   8      354.12      356.30      5.30 o 
   8  10   8       76.48       76.72      2.95 o 
   9  10   8       59.83       58.77      3.10 o 
  10  10   8       17.22       17.69      2.41 o 
 -14  11   8      172.74      190.69      6.60 o 
 -13  11   8        3.61        9.15      2.62 o 
 -12  11   8       11.56       15.37      2.20 o 
 -11  11   8       36.82       35.26      2.45 o 
 -10  11   8      515.12      546.43      6.54 o 
  -9  11   8       56.51       47.78      2.24 o 
  -8  11   8       26.92       29.53      1.97 o 
  -7  11   8       74.38       76.35      2.53 o 
  -6  11   8     1592.11     1605.75     10.70 o 
  -5  11   8      922.99      893.21      7.83 o 
  -4  11   8     1257.07     1172.61      8.51 o 
  -3  11   8        4.91       11.22      1.79 o 
  -2  11   8      784.67      769.91      6.95 o 
  -1  11   8        1.71        1.49      1.46 o 
   0  11   8      222.69      223.80      4.25 o 
   1  11   8      175.49      152.08      3.12 o 
   2  11   8       16.20        8.50      1.57 o 
   3  11   8        0.35        0.12      1.47 o 
   4  11   8      798.33      878.15     10.81 o 
   5  11   8      189.49      162.35      3.64 o 
   6  11   8       71.22       82.55      2.98 o 
   7  11   8      179.39      162.40      3.79 o 
   8  11   8       89.05       86.28      2.98 o 
   9  11   8      127.76      140.73      4.34 o 
  10  11   8       38.69       49.23      3.04 o 
 -13  12   8       66.09       76.82      4.22 o 
 -12  12   8      240.71      239.53      5.51 o 
 -11  12   8       17.37       12.24      1.92 o 
 -10  12   8       25.58       22.85      2.12 o 
  -9  12   8       47.29       52.22      2.51 o 
  -8  12   8      518.25      528.22      6.57 o 
  -7  12   8      332.77      299.80      4.52 o 
  -6  12   8      242.20      237.67      4.02 o 
  -5  12   8      149.95      137.22      3.04 o 
  -4  12   8     1145.49     1130.03     10.65 o 
  -3  12   8      410.73      419.89      6.29 o 
  -2  12   8      370.54      327.25      4.61 o 
  -1  12   8       28.37       26.60      1.91 o 
   0  12   8      473.57      482.78      6.27 o 
   1  12   8      260.34      256.09      4.50 o 
   2  12   8      206.54      254.14      4.39 o 
   3  12   8       40.19       35.10      2.07 o 
   4  12   8       10.73       19.41      2.20 o 
   5  12   8        5.13        4.70      1.62 o 
   6  12   8      195.84      209.20      4.43 o 
   7  12   8       19.25       13.54      1.99 o 
   8  12   8       28.49       29.31      2.24 o 
   9  12   8        1.29        1.96      2.05 o 
 -12  13   8       26.57       24.19      2.93 o 
 -11  13   8       43.25       47.03      2.62 o 
 -10  13   8        1.70        1.85      1.93 o 
  -9  13   8      151.15      145.35      3.94 o 
  -8  13   8      106.23       99.76      3.21 o 
  -7  13   8      109.79      103.93      2.93 o 
  -6  13   8      108.02       90.02      2.70 o 
  -5  13   8      299.85      291.55      4.72 o 
  -4  13   8       66.40       52.45      2.36 o 
  -3  13   8       25.99       26.81      2.02 o 
  -2  13   8       44.93       37.88      2.09 o 
  -1  13   8      401.08      378.70      5.60 o 
   0  13   8      302.49      311.40      5.09 o 
   1  13   8       24.55       17.11      1.84 o 
   2  13   8      119.29      123.73      3.26 o 
   3  13   8       73.74       80.60      2.84 o 
   4  13   8       80.39      102.17      3.13 o 
   5  13   8       51.54       48.23      2.42 o 
   6  13   8      109.32      120.47      3.62 o 
   7  13   8        7.85        6.73      1.98 o 
   8  13   8       22.41       17.97      2.06 o 
   9  13   8       30.85       27.68      2.57 o 
 -12  14   8        3.73        0.10      2.22 o 
 -11  14   8        3.99        3.17      1.75 o 
 -10  14   8       26.97       27.05      2.39 o 
  -9  14   8        0.30       -1.76      1.76 o 
  -8  14   8        3.68        0.70      1.69 o 
  -7  14   8      323.18      331.97      5.01 o 
  -6  14   8        4.83        3.20      1.54 o 
  -5  14   8      129.64      104.17      3.24 o 
  -4  14   8       10.83        4.89      1.74 o 
  -3  14   8      151.91      155.62      3.93 o 
  -2  14   8      165.64      150.43      3.83 o 
  -1  14   8        0.82       -1.60      1.60 o 
   0  14   8        1.23       -0.79      1.79 o 
   1  14   8      448.03      439.83      6.53 o 
   2  14   8        0.83        2.27      1.71 o 
   3  14   8        2.44       -1.68      1.68 o 
   4  14   8        4.48        6.03      1.78 o 
   5  14   8       52.64       60.17      2.71 o 
   6  14   8       25.13       26.64      2.23 o 
   7  14   8      126.77      127.64      3.88 o 
   8  14   8       46.39       41.21      2.58 o 
 -11  15   8       57.24       60.24      3.11 o 
 -10  15   8       25.98       28.19      2.51 o 
  -9  15   8        0.63        0.20      1.77 o 
  -8  15   8       16.76       13.72      1.94 o 
  -7  15   8        4.08        0.75      1.80 o 
  -6  15   8      121.73      120.01      3.52 o 
  -5  15   8       32.84       30.95      2.17 o 
  -4  15   8       14.95       12.04      1.95 o 
  -3  15   8       23.65       20.45      2.07 o 
  -2  15   8        0.29       -1.68      1.87 o 
  -1  15   8       37.78       41.96      2.64 o 
   0  15   8        9.93        5.23      1.77 o 
   1  15   8       87.50      102.13      3.56 o 
   2  15   8       33.14       27.30      2.52 o 
   3  15   8      298.70      321.59      6.86 o 
   4  15   8       22.79       19.73      2.07 o 
   5  15   8       24.47       24.65      2.27 o 
   6  15   8        7.03       10.63      2.07 o 
   7  15   8        4.09        6.48      2.05 o 
 -10  16   8       14.37       16.31      2.33 o 
  -9  16   8       20.01       26.98      2.43 o 
  -8  16   8       38.42       42.21      2.90 o 
  -7  16   8        7.07        3.61      1.94 o 
  -6  16   8        2.04       -1.80      1.80 o 
  -5  16   8        0.19       -1.80      1.80 o 
  -4  16   8       56.18       57.78      2.70 o 
  -3  16   8        0.03       -2.02      2.02 o 
  -2  16   8        2.89        0.91      1.88 o 
  -1  16   8       28.79       29.05      2.18 o 
   0  16   8       16.56       14.06      2.13 o 
   1  16   8        1.96        6.23      2.11 o 
   2  16   8        6.27       10.25      2.30 o 
   3  16   8       19.49       12.16      2.23 o 
   4  16   8       99.86      103.40      3.92 o 
   5  16   8       92.82       97.79      3.47 o 
   6  16   8        0.16        1.37      2.02 o 
  -9  17   8        0.04        2.87      2.29 o 
  -8  17   8       15.51       20.49      2.57 o 
  -7  17   8        2.70        0.15      2.00 o 
  -6  17   8        4.84        0.55      1.74 o 
  -5  17   8       14.13        8.39      1.94 o 
  -4  17   8       23.47       30.06      2.27 o 
  -3  17   8        3.24        2.09      1.97 o 
  -2  17   8       19.62       23.73      2.32 o 
  -1  17   8       14.82       17.60      2.23 o 
   0  17   8        2.41        0.65      2.01 o 
   1  17   8        6.04        4.65      1.89 o 
   2  17   8       39.04       38.78      2.81 o 
   3  17   8        1.31        2.77      2.62 o 
   4  17   8        0.54        1.91      2.60 o 
   5  17   8       32.08       42.61      3.62 o 
  -7  18   8        9.91        8.51      2.12 o 
  -6  18   8        3.48        4.20      2.13 o 
  -5  18   8       31.83       28.55      2.56 o 
  -4  18   8        0.67       -0.58      2.98 o 
  -3  18   8       30.33       33.71      2.71 o 
  -2  18   8        0.35        3.40      2.14 o 
  -1  18   8        0.26        5.70      3.14 o 
   0  18   8        0.03        1.93      2.41 o 
   1  18   8       28.67       40.42      3.15 o 
   2  18   8        9.52        5.49      2.46 o 
   3  18   8       87.92       88.20      4.29 o 
  -5  19   8        1.17        0.74      2.31 o 
  -4  19   8       46.96       49.14      3.50 o 
  -3  19   8       31.26       36.74      3.21 o 
  -2  19   8       64.42       63.11      3.50 o 
  -1  19   8       21.47       22.90      2.82 o 
   0  19   8        4.14        3.37      2.64 o 
   1  19   8       41.05       41.53      3.36 o 
 -16   1   9        3.18        3.03      2.26 o 
 -15   1   9       16.30       14.51      2.39 o 
 -14   1   9        2.20       -1.15      2.00 o 
 -13   1   9      139.30      139.53      4.19 o 
 -12   1   9       34.08       31.45      2.31 o 
 -11   1   9       44.96       44.49      2.39 o 
 -10   1   9      754.93      742.58      7.91 o 
  -9   1   9       92.39       87.18      2.32 o 
  -8   1   9     1566.58     1604.50      9.52 o 
  -7   1   9       23.99       35.99      2.76 o 
  -6   1   9      189.49      160.44      3.62 o 
  -5   1   9     1449.44     1467.69     11.55 o 
  -4   1   9      213.66      237.28      2.82 o 
  -3   1   9      122.36      129.95      2.28 o 
  -2   1   9        7.91        6.01      1.24 o 
  -1   1   9     1226.27     1241.10      8.26 o 
   0   1   9      348.27      355.24      4.61 o 
   1   1   9      205.90      186.00      3.34 o 
   2   1   9      679.76      715.12      7.03 o 
   3   1   9      186.37      171.82      3.13 o 
   4   1   9      527.91      527.74      5.44 o 
   5   1   9      493.66      487.30      6.16 o 
   6   1   9      149.60      129.72      3.32 o 
   7   1   9        0.17        0.16      1.63 o 
   8   1   9       50.56       54.33      2.41 o 
   9   1   9       58.39       60.04      2.56 o 
  10   1   9       20.88       14.63      1.89 o 
  11   1   9        0.49       -1.95      1.95 o 
  12   1   9       49.13       52.51      2.88 o 
 -16   2   9       19.42       21.27      2.69 o 
 -15   2   9        7.50       10.67      2.25 o 
 -14   2   9        5.16        3.50      2.07 o 
 -13   2   9      134.08      145.99      4.29 o 
 -12   2   9       11.69       12.99      1.96 o 
 -11   2   9       56.00       68.46      2.58 o 
 -10   2   9        0.14       -0.24      1.33 o 
  -9   2   9        7.03        4.60      1.25 o 
  -8   2   9        4.57        8.60      1.53 o 
  -7   2   9     2690.63     2648.11     13.84 o 
  -6   2   9     1650.75     1638.29     10.47 o 
  -5   2   9       15.44       22.16      0.99 o 
  -4   2   9       29.91       30.97      1.18 o 
  -3   2   9     2028.50     2064.12     14.73 o 
  -2   2   9      193.90      215.79      3.27 o 
  -1   2   9      262.28      235.39      3.93 o 
   0   2   9        4.67        4.37      0.91 o 
   1   2   9      339.30      324.75      3.77 o 
   2   2   9       10.46        7.77      1.28 o 
   3   2   9      595.11      624.33      5.59 o 
   4   2   9      225.06      229.13      3.47 o 
   5   2   9      401.72      352.84      4.82 o 
   6   2   9       18.10       13.93      1.64 o 
   7   2   9      226.22      235.30      4.49 o 
   8   2   9      114.39      112.76      3.08 o 
   9   2   9        1.74       -1.81      1.81 o 
  10   2   9      104.92      111.94      3.58 o 
  11   2   9       12.84       17.05      2.34 o 
 -16   3   9       55.24       68.59      3.67 o 
 -15   3   9      178.83      184.96      5.29 o 
 -14   3   9       55.75       69.45      3.16 o 
 -13   3   9        5.28        2.80      1.92 o 
 -12   3   9       13.09        9.67      1.80 o 
 -11   3   9       98.04      101.58      2.66 o 
 -10   3   9      155.13      131.88      2.87 o 
  -9   3   9      407.99      428.64      4.60 o 
  -8   3   9        1.59        3.48      1.15 o 
  -7   3   9       54.49       59.07      1.73 o 
  -6   3   9       93.75       72.63      1.76 o 
  -5   3   9     1040.59     1046.35      5.43 o 
  -4   3   9      786.05      670.25      4.57 o 
  -3   3   9        7.92        6.88      0.93 o 
  -2   3   9      188.92      203.37      2.72 o 
  -1   3   9      170.86      185.48      2.60 o 
   0   3   9     1648.43     1682.98      8.17 o 
   1   3   9       14.13       13.00      1.18 o 
   2   3   9      628.98      608.48      6.75 o 
   3   3   9       37.80       34.57      2.34 o 
   4   3   9        4.08        4.77      1.37 o 
   5   3   9       64.82       68.70      2.37 o 
   6   3   9      209.73      206.33      3.97 o 
   7   3   9      157.30      150.37      3.90 o 
   8   3   9       17.99       14.10      1.74 o 
   9   3   9        4.05        3.10      1.77 o 
  10   3   9        0.49       -1.93      1.93 o 
  11   3   9       55.65       53.58      2.98 o 
 -16   4   9      262.37      293.20      6.34 o 
 -15   4   9        0.39        3.10      2.23 o 
 -14   4   9       48.44       42.95      2.91 o 
 -13   4   9       14.43       17.17      1.99 o 
 -12   4   9      618.44      606.09      6.80 o 
 -11   4   9      261.17      261.87      4.02 o 
 -10   4   9       27.79       23.10      1.51 o 
  -9   4   9      143.98      146.94      2.88 o 
  -8   4   9      588.27      589.69      5.17 o 
  -7   4   9       15.39       13.57      1.41 o 
  -6   4   9      311.81      269.39      2.99 o 
  -5   4   9      675.39      670.29      4.45 o 
  -4   4   9      306.78      270.18      2.98 o 
  -3   4   9        1.50        3.62      0.91 o 
  -2   4   9     2359.07     2249.03     17.61 o 
  -1   4   9      656.09      621.67      5.95 o 
   0   4   9       94.00       85.68      1.94 o 
   1   4   9       15.70       16.13      1.38 o 
   2   4   9     3805.68     3801.29     25.61 o 
   3   4   9      782.93      750.55      6.93 o 
   4   4   9      149.82      160.07      2.82 o 
   5   4   9      334.09      281.93      3.93 o 
   6   4   9      272.97      275.50      4.40 o 
   7   4   9      276.92      267.38      4.82 o 
   8   4   9      240.27      239.53      5.12 o 
   9   4   9       82.29       88.71      3.47 o 
  10   4   9       97.18      102.50      3.76 o 
  11   4   9        2.30        0.97      2.06 o 
 -15   5   9       12.28       13.63      2.21 o 
 -14   5   9      392.26      401.45      6.80 o 
 -13   5   9      136.14      136.85      4.04 o 
 -12   5   9      111.99      107.02      2.98 o 
 -11   5   9        0.21        2.92      1.33 o 
 -10   5   9      443.14      439.91      5.03 o 
  -9   5   9       35.75       48.07      1.89 o 
  -8   5   9      120.64      112.57      2.52 o 
  -7   5   9       16.23       19.10      1.30 o 
  -6   5   9       17.03       21.56      1.25 o 
  -5   5   9        6.90        7.23      0.85 o 
  -4   5   9     1444.23     1419.32      8.35 o 
  -3   5   9     1419.34     1358.87     10.28 o 
  -2   5   9      107.31      145.16      2.43 o 
  -1   5   9        3.90        3.96      1.23 o 
   0   5   9     1743.54     1744.78      9.00 o 
   1   5   9     1491.51     1522.65      9.62 o 
   2   5   9      239.17      230.12      3.45 o 
   3   5   9       40.97       35.14      1.68 o 
   4   5   9      707.81      714.43      5.54 o 
   5   5   9      186.12      170.21      3.06 o 
   6   5   9      319.75      351.60      6.39 o 
   7   5   9      165.09      138.03      3.65 o 
   8   5   9        0.74        0.38      1.74 o 
   9   5   9       72.02       60.16      3.03 o 
  10   5   9      226.18      241.63      5.46 o 
  11   5   9       87.65       91.91      4.27 o 
 -15   6   9      103.08      105.02      3.76 o 
 -14   6   9        0.08        3.20      1.96 o 
 -13   6   9      108.27      115.20      3.81 o 
 -12   6   9      255.91      252.99      4.39 o 
 -11   6   9      450.94      513.06      5.70 o 
 -10   6   9      118.33       97.57      2.56 o 
  -9   6   9       29.54       32.16      1.68 o 
  -8   6   9        4.15        4.06      1.32 o 
  -7   6   9      634.43      596.42      5.37 o 
  -6   6   9      393.54      402.12      3.94 o 
  -5   6   9        4.77        6.97      0.94 o 
  -4   6   9        0.60       -0.31      0.89 o 
  -3   6   9      202.99      218.06      2.72 o 
  -2   6   9      607.38      564.46      5.47 o 
  -1   6   9     1239.30     1245.11      7.82 o 
   0   6   9      284.01      279.18      3.42 o 
   1   6   9     1295.44     1232.17      7.51 o 
   2   6   9      522.38      524.95      4.97 o 
   3   6   9      158.79      168.63      2.99 o 
   4   6   9      503.00      502.95      5.04 o 
   5   6   9       56.37       50.81      2.10 o 
   6   6   9       70.00       81.12      2.47 o 
   7   6   9      232.10      252.86      4.45 o 
   8   6   9      140.33      153.88      3.69 o 
   9   6   9      170.89      169.43      4.33 o 
  10   6   9       19.66       23.47      2.59 o 
  11   6   9       29.75       31.46      3.07 o 
 -15   7   9      122.68      140.80      4.50 o 
 -14   7   9       54.68       53.41      2.91 o 
 -13   7   9      127.24      155.51      4.21 o 
 -12   7   9       24.55       19.14      1.79 o 
 -11   7   9      102.11      108.94      2.98 o 
 -10   7   9       34.83       24.31      1.69 o 
  -9   7   9      859.51      887.75      7.61 o 
  -8   7   9      399.01      387.23      4.72 o 
  -7   7   9        0.60        2.96      1.27 o 
  -6   7   9       62.79       54.38      1.71 o 
  -5   7   9     1705.70     1705.54      9.87 o 
  -4   7   9       47.73       37.45      1.36 o 
  -3   7   9      395.26      415.37      4.64 o 
  -2   7   9      885.24      871.94      6.33 o 
  -1   7   9     1377.82     1384.66      8.66 o 
   0   7   9     1256.19     1281.91      8.93 o 
   1   7   9      461.80      504.51      5.15 o 
   2   7   9       33.63       28.86      1.49 o 
   3   7   9      377.06      361.08      4.17 o 
   4   7   9       43.25       50.97      1.98 o 
   5   7   9      704.35      737.46      6.62 o 
   6   7   9      230.50      232.43      4.05 o 
   7   7   9       20.20       16.98      1.76 o 
   8   7   9        1.46       -1.18      1.71 o 
   9   7   9       87.02       91.70      3.28 o 
  10   7   9      112.24      125.98      4.26 o 
  11   7   9       33.49       27.22      2.65 o 
 -15   8   9       46.59       47.58      3.29 o 
 -14   8   9        0.07        7.28      2.12 o 
 -13   8   9      263.08      274.16      5.20 o 
 -12   8   9        0.46       -0.16      1.49 o 
 -11   8   9       63.90       60.79      2.28 o 
 -10   8   9        2.26        0.13      1.58 o 
  -9   8   9       42.45       41.40      2.00 o 
  -8   8   9       38.93       37.76      1.93 o 
  -7   8   9      650.62      696.10      6.41 o 
  -6   8   9      415.61      389.95      3.96 o 
  -5   8   9        0.92        3.64      1.50 o 
  -4   8   9       13.42       17.92      1.44 o 
  -3   8   9        5.06        4.00      0.99 o 
  -2   8   9      159.74      174.36      2.65 o 
  -1   8   9      756.76      777.74      6.27 o 
   0   8   9      404.07      378.25      4.34 o 
   1   8   9      281.21      294.36      4.10 o 
   2   8   9       24.92       20.97      1.53 o 
   3   8   9      637.34      681.66      7.09 o 
   4   8   9      795.86      754.19      7.28 o 
   5   8   9      141.26      134.60      3.16 o 
   6   8   9        4.24        4.19      1.64 o 
   7   8   9      262.59      280.33      5.22 o 
   8   8   9       16.20       10.27      1.89 o 
   9   8   9       14.45       10.70      1.92 o 
  10   8   9        0.32       -0.79      1.96 o 
 -14   9   9      112.72      141.57      4.72 o 
 -13   9   9       17.15       27.16      2.67 o 
 -12   9   9        6.64        2.61      1.55 o 
 -11   9   9        3.29        0.39      1.50 o 
 -10   9   9      337.77      324.57      4.63 o 
  -9   9   9       36.54       32.69      1.76 o 
  -8   9   9        2.64       -1.42      1.42 o 
  -7   9   9      208.85      211.14      3.24 o 
  -6   9   9      100.99      118.40      2.30 o 
  -5   9   9        9.48        5.74      1.32 o 
  -4   9   9      852.54      815.32      7.14 o 
  -3   9   9      213.83      209.96      2.96 o 
  -2   9   9      291.76      269.33      3.33 o 
  -1   9   9      150.25      147.93      2.74 o 
   0   9   9      329.01      367.39      4.72 o 
   1   9   9     1402.72     1382.62     12.48 o 
   2   9   9      138.92      148.69      3.18 o 
   3   9   9       44.00       41.25      1.98 o 
   4   9   9      159.71      144.50      3.32 o 
   5   9   9      406.45      389.74      5.44 o 
   6   9   9       50.90       53.99      2.40 o 
   7   9   9      121.24      108.77      3.35 o 
   8   9   9       48.47       50.80      2.69 o 
   9   9   9      130.79      123.99      3.95 o 
  10   9   9        5.00        1.72      1.89 o 
 -14  10   9       68.54       68.10      3.90 o 
 -13  10   9        3.63        7.11      2.14 o 
 -12  10   9       61.28       63.35      2.69 o 
 -11  10   9       38.31       35.14      2.15 o 
 -10  10   9       36.20       38.10      2.07 o 
  -9  10   9        0.32       -0.84      1.43 o 
  -8  10   9        0.37       -1.45      1.45 o 
  -7  10   9      130.14      117.29      2.64 o 
  -6  10   9       33.88       29.01      1.55 o 
  -5  10   9       50.16       38.84      1.73 o 
  -4  10   9      364.62      392.37      4.09 o 
  -3  10   9       89.23       75.12      2.17 o 
  -2  10   9       32.95       37.97      1.74 o 
  -1  10   9        9.65        9.55      1.44 o 
   0  10   9       93.64       86.75      2.46 o 
   1  10   9       19.83       19.59      1.93 o 
   2  10   9       39.43       45.42      2.04 o 
   3  10   9        1.92        0.40      1.44 o 
   4  10   9      123.67      133.10      3.27 o 
   5  10   9       19.86       15.74      1.67 o 
   6  10   9       34.89       32.76      2.31 o 
   7  10   9        7.07        8.13      1.99 o 
   8  10   9       44.13       51.72      3.07 o 
   9  10   9       12.41       16.07      2.32 o 
 -13  11   9        0.03       -1.77      2.49 o 
 -12  11   9       54.11       57.41      3.06 o 
 -11  11   9        0.16       -0.95      1.79 o 
 -10  11   9       12.19        8.78      1.82 o 
  -9  11   9        1.44        4.50      1.69 o 
  -8  11   9       16.62       10.36      1.55 o 
  -7  11   9       21.96       18.84      1.94 o 
  -6  11   9       98.72       97.37      2.88 o 
  -5  11   9       17.62       25.60      1.83 o 
  -4  11   9      305.37      278.91      4.08 o 
  -3  11   9       46.11       43.61      2.24 o 
  -2  11   9       11.25       10.60      1.34 o 
  -1  11   9        2.88       -1.66      1.66 o 
   0  11   9      196.53      179.80      3.65 o 
   1  11   9       93.42       86.43      2.79 o 
   2  11   9      234.11      224.42      3.97 o 
   3  11   9        8.44        7.07      1.53 o 
   4  11   9        0.09       -1.51      1.51 o 
   5  11   9        1.81        2.56      1.55 o 
   6  11   9        0.65       -0.92      1.86 o 
   7  11   9        0.52       -0.11      1.89 o 
   8  11   9       52.04       66.67      3.47 o 
   9  11   9       13.95       17.92      3.73 o 
 -13  12   9        3.88        4.93      2.81 o 
 -12  12   9       12.71       12.09      2.17 o 
 -11  12   9       68.56       58.38      3.14 o 
 -10  12   9        3.14        5.51      1.89 o 
  -9  12   9       50.89       46.54      2.35 o 
  -8  12   9      122.98      107.16      3.18 o 
  -7  12   9       63.34       67.53      2.69 o 
  -6  12   9       16.63       15.92      1.64 o 
  -5  12   9      428.08      401.64      5.50 o 
  -4  12   9      202.45      191.68      3.87 o 
  -3  12   9       74.41       71.50      2.50 o 
  -2  12   9       31.33       23.98      2.19 o 
  -1  12   9        2.68       -1.77      1.77 o 
   0  12   9       59.40       58.73      2.70 o 
   1  12   9      486.73      473.30      8.57 o 
   2  12   9      121.63      142.18      3.45 o 
   3  12   9       99.98       84.08      2.82 o 
   4  12   9        3.05        1.89      1.68 o 
   5  12   9       36.26       35.62      2.18 o 
   6  12   9       45.51       46.98      2.47 o 
   7  12   9        0.56       -2.06      2.06 o 
   8  12   9        0.87       -2.07      2.07 o 
 -12  13   9        4.75        3.03      2.08 o 
 -11  13   9       10.99        7.17      2.05 o 
 -10  13   9      229.66      215.22      4.95 o 
  -9  13   9       41.69       33.93      2.25 o 
  -8  13   9        7.35        6.85      1.89 o 
  -7  13   9        1.63        2.83      1.92 o 
  -6  13   9       11.13       15.13      1.81 o 
  -5  13   9      244.74      233.69      4.40 o 
  -4  13   9      172.53      174.77      3.85 o 
  -3  13   9        1.75        2.95      1.69 o 
  -2  13   9      119.61      114.99      3.46 o 
  -1  13   9        0.42        0.45      1.67 o 
   0  13   9      295.57      327.32      5.40 o 
   1  13   9        5.27        5.12      1.84 o 
   2  13   9       35.52       38.74      2.22 o 
   3  13   9       67.82       74.82      2.91 o 
   4  13   9       95.01      101.36      3.39 o 
   5  13   9        3.64        1.10      1.90 o 
   6  13   9       47.44       48.81      2.66 o 
   7  13   9       12.74        4.90      2.03 o 
   8  13   9       13.50        7.62      1.99 o 
 -11  14   9        2.25        1.57      1.99 o 
 -10  14   9       30.88       25.76      2.46 o 
  -9  14   9        1.71        0.99      1.92 o 
  -8  14   9       57.53       49.36      2.72 o 
  -7  14   9       89.71       74.32      3.04 o 
  -6  14   9      141.67      125.79      3.46 o 
  -5  14   9       49.05       50.63      2.93 o 
  -4  14   9        6.26        1.62      1.62 o 
  -3  14   9       18.42       18.84      2.13 o 
  -2  14   9       54.33       56.36      2.69 o 
  -1  14   9      253.18      274.06      5.10 o 
   0  14   9        1.78        0.52      1.84 o 
   1  14   9       12.12        5.02      1.74 o 
   2  14   9       59.47       66.44      2.98 o 
   3  14   9       18.81       18.17      1.96 o 
   4  14   9      147.75      162.46      4.41 o 
   5  14   9      111.05      118.82      3.84 o 
   6  14   9       22.63       33.89      2.59 o 
   7  14   9       18.55        9.17      2.18 o 
 -10  15   9       11.27       12.32      2.39 o 
  -9  15   9      110.86      104.97      3.91 o 
  -8  15   9       60.93       56.83      3.01 o 
  -7  15   9        1.49        1.84      1.68 o 
  -6  15   9        3.78        2.22      2.02 o 
  -5  15   9      148.14      153.46      4.18 o 
  -4  15   9       50.97       36.46      2.36 o 
  -3  15   9       34.79       31.27      2.47 o 
  -2  15   9       46.48       44.49      2.72 o 
  -1  15   9       33.80       43.41      2.57 o 
   0  15   9       81.91       84.72      3.31 o 
   1  15   9      105.35      115.11      3.65 o 
   2  15   9      123.45      128.40      3.94 o 
   3  15   9        0.75        0.13      2.13 o 
   4  15   9        4.16        2.80      1.88 o 
   5  15   9      254.22      289.69      6.21 o 
   6  15   9       91.60       97.73      3.79 o 
  -9  16   9       48.04       57.74      3.35 o 
  -8  16   9       22.23       21.03      2.46 o 
  -7  16   9       18.91       13.51      1.99 o 
  -6  16   9       17.56       14.66      2.09 o 
  -5  16   9       13.98        8.83      1.85 o 
  -4  16   9        0.18       -1.68      2.02 o 
  -3  16   9       43.87       58.74      2.91 o 
  -2  16   9       24.98       19.88      2.87 o 
  -1  16   9      115.47      125.54      4.09 o 
   0  16   9       35.00       42.73      3.10 o 
   1  16   9       14.00        9.33      2.22 o 
   2  16   9       36.33       33.17      2.63 o 
   3  16   9      164.12      173.51      4.83 o 
   4  16   9       40.17       42.43      2.75 o 
   5  16   9        5.03        4.66      2.07 o 
  -8  17   9        1.46       -1.06      2.19 o 
  -7  17   9        2.27       -0.42      2.03 o 
  -6  17   9        1.30        0.50      1.84 o 
  -5  17   9       52.23       49.46      2.84 o 
  -4  17   9       72.52       66.13      3.21 o 
  -3  17   9        9.48        7.07      2.03 o 
  -2  17   9        2.20       -0.45      2.11 o 
  -1  17   9        5.54        9.05      2.11 o 
   0  17   9       81.74       86.13      4.78 o 
   1  17   9       88.33      107.61      4.20 o 
   2  17   9       17.69       18.95      2.51 o 
   3  17   9        0.38       -1.82      2.16 o 
   4  17   9       65.09       73.06      3.95 o 
  -6  18   9       72.01       71.38      3.40 o 
  -5  18   9       24.20       22.59      2.56 o 
  -4  18   9       11.34        4.84      2.17 o 
  -3  18   9       33.71       39.02      3.63 o 
  -2  18   9       76.79       79.66      3.63 o 
  -1  18   9       25.38       29.09      2.97 o 
   0  18   9        4.57        2.64      2.33 o 
   1  18   9        3.03        3.69      2.43 o 
   2  18   9       94.90      110.13      5.15 o 
 -16   0  10        8.82        5.55      3.33 o 
 -15   0  10      253.04      291.79     10.31 o 
 -14   0  10      149.58      149.36      6.50 o 
 -13   0  10       16.20       27.38      3.85 o 
 -12   0  10      175.91      161.22      6.12 o 
 -11   0  10       65.28       91.89      4.19 o 
 -10   0  10      145.78      135.01      5.44 o 
  -9   0  10      408.64      377.43     11.68 o 
  -8   0  10       66.61       66.86      5.85 o 
  -7   0  10     5233.71     5231.67     37.30 o 
  -6   0  10     1607.69     1627.74     13.91 o 
  -5   0  10      100.24       82.03      2.61 o 
  -4   0  10     2046.98     2045.61     13.54 o 
  -3   0  10     3074.83     3077.17     32.52 o 
  -2   0  10     1916.91     1914.00     21.98 o 
  -1   0  10      797.83      672.00     18.40 o 
   0   0  10      728.65      804.57     17.70 o 
   1   0  10       83.43       78.16      3.81 o 
   2   0  10        2.15        5.90      2.36 o 
   3   0  10       14.34       24.12      2.50 o 
   4   0  10      447.05      452.39      8.02 o 
   5   0  10      336.12      318.35      8.04 o 
   6   0  10        5.41       12.91      3.09 o 
   7   0  10      351.10      383.31      8.32 o 
   8   0  10      553.44      566.89     11.50 o 
   9   0  10       92.52       86.26      4.60 o 
  10   0  10      114.34      115.80      5.86 o 
  11   0  10       34.31       34.84      3.73 o 
 -16   1  10        6.38       10.93      2.44 o 
 -15   1  10       12.88       20.67      2.78 o 
 -14   1  10       42.84       46.98      3.19 o 
 -13   1  10      540.69      549.20      8.49 o 
 -12   1  10        7.83        1.92      2.05 o 
 -11   1  10       34.23       33.60      2.37 o 
 -10   1  10      136.86      164.80      3.98 o 
  -9   1  10     1221.73     1291.59     10.34 o 
  -8   1  10     1490.10     1474.86     15.06 o 
  -7   1  10      346.92      358.95      6.55 o 
  -6   1  10       98.67       98.28      2.23 o 
  -5   1  10      935.35      918.15      6.38 o 
  -4   1  10      861.89      888.29      6.58 o 
  -3   1  10      890.02      861.87      6.39 o 
  -2   1  10      940.03      970.49      9.49 o 
  -1   1  10     1298.46     1339.33     17.01 o 
   0   1  10      151.05      150.67      3.29 o 
   1   1  10     1223.39     1208.71      8.92 o 
   2   1  10      810.17      850.92      7.76 o 
   3   1  10      145.35      128.75      3.07 o 
   4   1  10      329.49      344.81      4.89 o 
   5   1  10      410.33      454.84      7.80 o 
   6   1  10      772.46      710.03      8.10 o 
   7   1  10      356.48      349.03      5.61 o 
   8   1  10       57.80       58.13      2.72 o 
   9   1  10       12.80       14.78      1.93 o 
  10   1  10       46.21       44.09      2.64 o 
  11   1  10       73.15       84.91      3.65 o 
 -16   2  10      205.02      244.90      6.17 o 
 -15   2  10       30.35       26.67      2.66 o 
 -14   2  10       89.93       92.40      3.96 o 
 -13   2  10        1.24        4.13      2.11 o 
 -12   2  10       67.35       52.15      2.83 o 
 -11   2  10       13.44        5.49      1.88 o 
 -10   2  10       68.86       73.04      2.82 o 
  -9   2  10       55.79       64.27      2.32 o 
  -8   2  10      479.48      444.59      5.21 o 
  -7   2  10       19.17       23.15      1.69 o 
  -6   2  10     1329.77     1243.60     10.46 o 
  -5   2  10      875.38      842.03      7.54 o 
  -4   2  10      147.59      107.33      2.13 o 
  -3   2  10      908.53      891.99      8.03 o 
  -2   2  10     1280.75     1263.97     10.94 o 
  -1   2  10      352.11      340.46      5.25 o 
   0   2  10      315.19      298.00      4.42 o 
   1   2  10      625.58      605.43      6.75 o 
   2   2  10     1022.63      964.50      7.76 o 
   3   2  10       48.92       64.21      2.28 o 
   4   2  10        4.03       -1.51      1.51 o 
   5   2  10      314.14      268.35      4.67 o 
   6   2  10        5.30       11.13      1.84 o 
   7   2  10      146.94      130.24      3.79 o 
   8   2  10       25.87       32.54      2.26 o 
   9   2  10       71.77       73.74      3.08 o 
  10   2  10       16.46        9.79      1.95 o 
  11   2  10       38.60       45.50      3.15 o 
 -15   3  10        6.21        7.03      2.33 o 
 -14   3  10       70.37       78.35      3.54 o 
 -13   3  10        0.72       -2.11      2.11 o 
 -12   3  10      193.27      191.40      4.77 o 
 -11   3  10      186.44      173.46      3.75 o 
 -10   3  10      284.57      260.40      4.16 o 
  -9   3  10      307.16      322.67      4.29 o 
  -8   3  10      101.56       97.51      2.47 o 
  -7   3  10      246.79      255.22      3.62 o 
  -6   3  10       66.49       71.16      2.14 o 
  -5   3  10      217.98      188.91      2.67 o 
  -4   3  10      552.30      527.45      5.89 o 
  -3   3  10      523.72      498.26      4.22 o 
  -2   3  10       96.77      137.85      2.64 o 
  -1   3  10     1474.79     1417.27     10.38 o 
   0   3  10      709.91      682.31      6.95 o 
   1   3  10      496.42      538.95      6.69 o 
   2   3  10      350.56      321.96      4.50 o 
   3   3  10       73.26       66.60      2.45 o 
   4   3  10      571.63      525.26      8.06 o 
   5   3  10      250.23      243.39      4.33 o 
   6   3  10      103.07      108.34      3.13 o 
   7   3  10       39.15       31.93      2.26 o 
   8   3  10        4.11        3.84      1.72 o 
   9   3  10        2.09       -0.34      1.94 o 
  10   3  10        6.42        2.64      2.00 o 
  11   3  10       38.01       47.63      2.96 o 
 -15   4  10       19.01       20.75      2.73 o 
 -14   4  10       20.32       15.89      2.64 o 
 -13   4  10       38.75       41.54      2.79 o 
 -12   4  10       77.44       60.99      2.63 o 
 -11   4  10      167.50      166.43      3.35 o 
 -10   4  10      351.54      315.88      4.48 o 
  -9   4  10      378.13      343.89      4.55 o 
  -8   4  10       44.91       44.88      1.87 o 
  -7   4  10       28.90       29.52      1.42 o 
  -6   4  10       88.49       95.63      2.13 o 
  -5   4  10       20.16       15.26      1.16 o 
  -4   4  10      117.78      112.34      2.16 o 
  -3   4  10       15.92       15.35      1.19 o 
  -2   4  10      911.31      940.80      8.38 o 
  -1   4  10      311.87      314.12      6.78 o 
   0   4  10      375.40      366.10      4.78 o 
   1   4  10       29.87       31.63      1.80 o 
   2   4  10      142.61      133.23      3.16 o 
   3   4  10      132.52      131.32      3.29 o 
   4   4  10       16.26       14.60      1.42 o 
   5   4  10        3.60       -0.63      1.60 o 
   6   4  10      279.02      272.64      4.72 o 
   7   4  10       21.62       14.90      1.94 o 
   8   4  10      101.90      102.17      3.60 o 
   9   4  10       50.29       50.07      2.84 o 
  10   4  10        3.57        7.53      2.08 o 
 -15   5  10        0.39        2.67      2.23 o 
 -14   5  10        0.44       -0.42      2.12 o 
 -13   5  10       79.77       82.00      3.36 o 
 -12   5  10        1.55        3.64      1.52 o 
 -11   5  10        0.15       -1.48      1.48 o 
 -10   5  10      191.20      203.45      3.60 o 
  -9   5  10        0.23        0.49      1.36 o 
  -8   5  10      143.47      137.36      3.11 o 
  -7   5  10       37.76       36.26      1.55 o 
  -6   5  10        4.46       10.44      1.23 o 
  -5   5  10      695.30      642.37      7.04 o 
  -4   5  10       30.87       16.36      1.15 o 
  -3   5  10       36.99       34.44      2.05 o 
  -2   5  10      599.14      585.42      5.51 o 
  -1   5  10      478.19      494.43      5.55 o 
   0   5  10        6.16       -1.35      1.35 o 
   1   5  10       50.15       36.37      1.83 o 
   2   5  10      214.81      179.70      3.27 o 
   3   5  10        0.37       -1.43      1.43 o 
   4   5  10       78.81       81.66      2.28 o 
   5   5  10       15.54       24.11      1.79 o 
   6   5  10       10.90       -0.36      1.79 o 
   7   5  10       53.09       41.90      2.32 o 
   8   5  10       25.97       24.33      2.30 o 
   9   5  10       28.65       34.44      2.63 o 
  10   5  10       26.08       28.40      2.55 o 
 -15   6  10       25.77       23.40      2.84 o 
 -14   6  10        0.38        3.76      2.32 o 
 -13   6  10       82.22       91.02      3.51 o 
 -12   6  10      179.58      169.53      3.71 o 
 -11   6  10       10.91        6.12      1.52 o 
 -10   6  10      191.01      180.26      3.45 o 
  -9   6  10      158.71      163.67      3.20 o 
  -8   6  10      211.14      205.98      3.49 o 
  -7   6  10      137.28      149.52      2.78 o 
  -6   6  10      275.08      244.95      3.56 o 
  -5   6  10       31.22       25.28      1.47 o 
  -4   6  10       14.10       10.39      1.16 o 
  -3   6  10       39.27       43.92      1.52 o 
  -2   6  10      622.68      552.09      5.22 o 
  -1   6  10       88.10       86.28      2.24 o 
   0   6  10       60.87       62.38      2.25 o 
   1   6  10     1058.90     1011.68     10.37 o 
   2   6  10      243.52      270.91      4.07 o 
   3   6  10       21.75       32.05      1.70 o 
   4   6  10       78.57       64.99      2.12 o 
   5   6  10       43.72       36.32      1.97 o 
   6   6  10       59.29       50.97      2.32 o 
   7   6  10        4.12        0.31      1.73 o 
   8   6  10        6.22        8.38      1.86 o 
   9   6  10        4.74        1.60      2.31 o 
  10   6  10       24.00       24.18      2.71 o 
 -15   7  10       21.19       26.20      2.50 o 
 -14   7  10        0.24        6.25      1.90 o 
 -13   7  10       92.33       90.25      3.29 o 
 -12   7  10       91.66       80.53      2.79 o 
 -11   7  10        0.13       -1.54      1.54 o 
 -10   7  10        6.14        3.32      1.41 o 
  -9   7  10      203.02      193.61      3.53 o 
  -8   7  10      643.97      655.95      6.10 o 
  -7   7  10        0.28        2.96      1.27 o 
  -6   7  10       33.71       42.28      1.79 o 
  -5   7  10       20.15       16.62      1.56 o 
  -4   7  10      104.84       83.30      2.06 o 
  -3   7  10       15.30       10.66      1.15 o 
  -2   7  10       30.66       23.37      1.46 o 
  -1   7  10        4.52        4.39      1.43 o 
   0   7  10       24.83       25.44      1.61 o 
   1   7  10       37.41       25.64      1.65 o 
   2   7  10      129.65      126.94      2.93 o 
   3   7  10      116.19      126.12      3.10 o 
   4   7  10        0.47        0.73      1.42 o 
   5   7  10       13.68        7.66      1.55 o 
   6   7  10       36.97       38.62      2.29 o 
   7   7  10       17.28       11.59      1.85 o 
   8   7  10       29.37       22.01      3.15 o 
   9   7  10        7.82        8.08      2.98 o 
  10   7  10        6.02       10.73      2.60 o 
 -14   8  10      140.33      141.72      4.25 o 
 -13   8  10        0.04        3.20      1.84 o 
 -12   8  10        4.90        4.00      1.55 o 
 -11   8  10       25.50       26.86      1.88 o 
 -10   8  10       26.23       20.50      2.07 o 
  -9   8  10        7.16        3.91      1.47 o 
  -8   8  10        4.39        3.02      1.36 o 
  -7   8  10      627.34      627.54      8.08 o 
  -6   8  10      462.26      470.68      5.84 o 
  -5   8  10        9.76        9.51      1.46 o 
  -4   8  10      194.95      204.24      3.38 o 
  -3   8  10        0.15       -0.22      1.16 o 
  -2   8  10       41.80       41.33      1.67 o 
  -1   8  10       79.65       79.40      2.38 o 
   0   8  10      227.67      198.97      3.50 o 
   1   8  10        1.93       -0.38      1.37 o 
   2   8  10       14.56        8.10      1.45 o 
   3   8  10       22.56       21.74      1.78 o 
   4   8  10        1.07        0.27      1.74 o 
   5   8  10      102.45       89.63      2.92 o 
   6   8  10       16.04       11.95      1.83 o 
   7   8  10        4.86        4.17      1.82 o 
   8   8  10       13.84       16.82      2.24 o 
   9   8  10       16.25       16.56      2.35 o 
 -14   9  10       23.83       28.53      2.76 o 
 -13   9  10      196.85      211.03      4.80 o 
 -12   9  10       16.65       14.73      1.80 o 
 -11   9  10        1.54       -1.50      1.50 o 
 -10   9  10       61.60       63.75      2.31 o 
  -9   9  10      303.22      296.53      4.44 o 
  -8   9  10      147.03      153.65      3.48 o 
  -7   9  10      225.95      220.47      3.85 o 
  -6   9  10      422.75      421.66      7.94 o 
  -5   9  10      724.09      776.46     10.90 o 
  -4   9  10      191.43      172.99      3.10 o 
  -3   9  10      460.81      460.56      4.99 o 
  -2   9  10      306.01      310.88      3.86 o 
  -1   9  10      387.50      365.97      4.51 o 
   0   9  10      168.11      175.17      3.92 o 
   1   9  10      394.09      391.62      5.10 o 
   2   9  10      394.21      367.13      4.99 o 
   3   9  10       32.84       32.46      2.07 o 
   4   9  10       49.16       48.85      2.52 o 
   5   9  10       15.41       15.87      1.88 o 
   6   9  10      124.63      131.51      3.69 o 
   7   9  10       41.07       41.06      2.88 o 
   8   9  10      145.09      163.71      4.70 o 
   9   9  10       25.00       33.92      2.89 o 
 -13  10  10        8.42       13.17      2.20 o 
 -12  10  10       40.35       46.51      2.38 o 
 -11  10  10      106.49      107.58      3.17 o 
 -10  10  10       39.26       41.96      2.14 o 
  -9  10  10      169.11      153.38      3.40 o 
  -8  10  10       26.67       23.37      1.81 o 
  -7  10  10      206.04      199.49      3.83 o 
  -6  10  10      304.68      309.69      4.44 o 
  -5  10  10     1252.12     1247.63      9.47 o 
  -4  10  10      179.00      175.37      3.26 o 
  -3  10  10      359.96      384.46      4.66 o 
  -2  10  10     1464.68     1454.82     14.51 o 
  -1  10  10      499.18      504.73      5.62 o 
   0  10  10      276.20      259.28      4.94 o 
   1  10  10      113.26      121.33      3.43 o 
   2  10  10       78.84      102.14      2.94 o 
   3  10  10      321.88      330.48      5.07 o 
   4  10  10      134.90      141.95      3.75 o 
   5  10  10       77.33       76.26      3.03 o 
   6  10  10        3.80       -1.06      1.90 o 
   7  10  10       18.68        9.89      2.11 o 
   8  10  10      125.37      153.22      6.14 o 
 -13  11  10        6.50        4.46      2.12 o 
 -12  11  10       34.74       32.13      3.15 o 
 -11  11  10       18.22       14.74      1.96 o 
 -10  11  10      223.96      235.29      5.16 o 
  -9  11  10       57.48       53.13      2.61 o 
  -8  11  10       85.32       77.77      2.89 o 
  -7  11  10      128.78      122.37      3.44 o 
  -6  11  10        0.14       -1.64      1.64 o 
  -5  11  10       22.70       24.60      2.07 o 
  -4  11  10      928.81      942.07      9.18 o 
  -3  11  10      538.34      539.33      7.74 o 
  -2  11  10       57.46       69.91      2.52 o 
  -1  11  10       60.31       61.05      2.60 o 
   0  11  10      401.14      419.36      7.64 o 
   1  11  10      273.48      267.96      4.55 o 
   2  11  10      141.26      142.02      4.03 o 
   3  11  10      205.38      205.07      4.17 o 
   4  11  10       66.05       82.71      3.11 o 
   5  11  10      108.68       96.63      3.36 o 
   6  11  10       65.93       85.88      3.85 o 
   7  11  10      120.26      128.80      4.52 o 
   8  11  10        8.33        9.38      2.60 o 
 -12  12  10       49.95       53.72      2.95 o 
 -11  12  10        9.26        8.16      1.94 o 
 -10  12  10      156.29      158.80      4.21 o 
  -9  12  10        8.99        7.34      1.94 o 
  -8  12  10       19.62       15.46      1.97 o 
  -7  12  10        2.56        3.81      1.75 o 
  -6  12  10      531.61      535.74      8.12 o 
  -5  12  10      235.24      243.67      4.45 o 
  -4  12  10       14.29       12.83      1.98 o 
  -3  12  10       16.39       18.68      2.09 o 
  -2  12  10      170.52      178.88      4.09 o 
  -1  12  10      493.68      471.52      7.13 o 
   0  12  10       50.10       47.12      2.62 o 
   1  12  10       23.98       26.74      2.02 o 
   2  12  10      148.76      174.05      3.95 o 
   3  12  10       62.55       59.27      2.87 o 
   4  12  10       60.69       72.84      3.02 o 
   5  12  10      226.70      239.88      5.28 o 
   6  12  10        7.67        6.67      2.13 o 
   7  12  10       49.75       53.40      3.60 o 
 -11  13  10       10.14        5.25      2.08 o 
 -10  13  10       16.83       13.36      2.08 o 
  -9  13  10       53.40       67.83      3.08 o 
  -8  13  10      293.69      294.10      5.63 o 
  -7  13  10       19.14       27.20      2.54 o 
  -6  13  10       35.28       35.79      2.40 o 
  -5  13  10      162.40      178.23      3.94 o 
  -4  13  10      182.09      196.84      4.62 o 
  -3  13  10       95.57       94.68      3.52 o 
  -2  13  10      285.25      292.94      5.41 o 
  -1  13  10        2.05        1.17      1.89 o 
   0  13  10       52.21       52.38      2.62 o 
   1  13  10       77.83       77.71      2.98 o 
   2  13  10       41.04       44.61      2.38 o 
   3  13  10        3.74        2.59      2.01 o 
   4  13  10        7.46       12.38      2.02 o 
   5  13  10       55.32       65.98      3.29 o 
   6  13  10      131.60      158.45      4.77 o 
   7  13  10       13.19       16.25      2.42 o 
 -11  14  10       62.21       78.38      3.69 o 
 -10  14  10       31.71       25.37      2.41 o 
  -9  14  10      116.10      103.55      3.94 o 
  -8  14  10        4.96        6.35      2.32 o 
  -7  14  10      429.09      454.21      7.30 o 
  -6  14  10        0.33        4.42      1.86 o 
  -5  14  10        0.32        1.65      1.88 o 
  -4  14  10      220.14      216.06      4.93 o 
  -3  14  10       16.28       18.15      2.38 o 
  -2  14  10       27.01       28.17      2.39 o 
  -1  14  10      135.96      165.81      4.56 o 
   0  14  10       63.50       69.03      2.94 o 
   1  14  10       32.51       23.18      2.14 o 
   2  14  10       27.75       20.88      2.07 o 
   3  14  10      158.13      161.46      4.43 o 
   4  14  10      103.72      118.69      3.80 o 
   5  14  10       13.16       13.46      2.36 o 
   6  14  10       16.23       13.23      3.06 o 
 -10  15  10        2.93       -0.59      2.52 o 
  -9  15  10       25.69       38.39      2.92 o 
  -8  15  10        0.77        2.85      2.19 o 
  -7  15  10        2.80        4.79      2.01 o 
  -6  15  10        0.81        2.35      1.91 o 
  -5  15  10        0.35       -1.88      1.88 o 
  -4  15  10       41.65       32.49      2.50 o 
  -3  15  10       90.55       90.96      3.77 o 
  -2  15  10       25.23       22.65      2.56 o 
  -1  15  10        1.43        4.00      2.22 o 
   0  15  10        7.52        6.77      2.13 o 
   1  15  10       42.20       56.42      2.75 o 
   2  15  10        5.20        5.14      1.91 o 
   3  15  10       18.45       14.11      2.77 o 
   4  15  10       10.41       10.21      2.32 o 
   5  15  10       15.30       13.09      2.10 o 
  -8  16  10       15.33       11.06      2.42 o 
  -7  16  10        5.03        7.27      2.83 o 
  -6  16  10        2.69        5.23      1.93 o 
  -5  16  10       38.68       51.14      3.10 o 
  -4  16  10        7.66        6.08      2.07 o 
  -3  16  10        1.53       -1.89      2.00 o 
  -2  16  10        1.91        3.35      2.06 o 
  -1  16  10        3.70        8.02      2.48 o 
   0  16  10        0.35       -2.31      2.31 o 
   1  16  10        1.83        1.07      1.89 o 
   2  16  10       18.86       18.03      2.27 o 
   3  16  10       14.19       12.76      2.17 o 
  -7  17  10        0.90       -2.17      2.17 o 
  -6  17  10       64.30       58.56      3.23 o 
  -5  17  10        9.32        6.43      2.23 o 
  -4  17  10       11.93       14.68      2.40 o 
  -3  17  10        4.19        6.31      2.21 o 
  -2  17  10       11.69        7.99      2.43 o 
  -1  17  10       12.20       13.67      2.75 o 
   0  17  10        0.45       -0.59      2.21 o 
   1  17  10        3.06        2.38      2.17 o 
   2  17  10        5.37        3.20      2.29 o 
  -3  18  10        0.68       -2.24      2.24 o 
  -2  18  10       14.62       14.13      2.68 o 
  -1  18  10        0.18       -2.19      2.35 o 
 -15   1  11        3.24        5.85      2.58 o 
 -14   1  11        0.02        7.80      2.37 o 
 -13   1  11      573.21      605.41      9.11 o 
 -12   1  11       15.07       11.90      2.07 o 
 -11   1  11      256.73      251.75      5.05 o 
 -10   1  11       39.97       44.92      2.62 o 
  -9   1  11       56.13       53.95      2.73 o 
  -8   1  11      395.75      384.04      5.94 o 
  -7   1  11       91.87      110.40      3.11 o 
  -6   1  11        1.75       -1.52      1.52 o 
  -5   1  11      152.30      115.67      2.60 o 
  -4   1  11      101.73       85.96      2.32 o 
  -3   1  11      337.26      308.92      4.21 o 
  -2   1  11      585.55      539.17      6.25 o 
  -1   1  11      701.87      728.72      9.43 o 
   0   1  11       56.96       39.29      2.21 o 
   1   1  11      401.33      420.80      6.24 o 
   2   1  11       70.13       48.54      2.44 o 
   3   1  11      121.85       89.83      3.11 o 
   4   1  11      104.80      101.71      3.10 o 
   5   1  11        6.86        7.24      2.05 o 
   6   1  11        0.06        0.64      2.27 o 
   7   1  11        0.07        0.16      1.71 o 
   8   1  11       82.18       91.84      3.34 o 
   9   1  11       30.12       35.92      2.49 o 
  10   1  11        6.83        2.53      2.12 o 
 -15   2  11       84.13       88.83      3.97 o 
 -14   2  11       65.61       74.54      3.74 o 
 -13   2  11       64.31       62.96      3.54 o 
 -12   2  11       35.97       32.79      2.48 o 
 -11   2  11       43.13       57.32      2.88 o 
 -10   2  11        4.81        7.11      1.72 o 
  -9   2  11       12.20        8.94      1.67 o 
  -8   2  11      128.49      146.10      3.58 o 
  -7   2  11      175.84      172.84      3.49 o 
  -6   2  11        9.68        8.07      1.18 o 
  -5   2  11       50.08       46.14      1.78 o 
  -4   2  11      706.54      701.01      7.14 o 
  -3   2  11       65.17       76.60      2.41 o 
  -2   2  11       17.65       18.38      1.67 o 
  -1   2  11      372.46      341.80      5.48 o 
   0   2  11      344.95      355.91      5.99 o 
   1   2  11        0.34        1.61      1.85 o 
   2   2  11      135.25      149.43      3.54 o 
   3   2  11        0.78       -1.93      1.93 o 
   4   2  11      158.88      144.65      3.41 o 
   5   2  11      314.65      286.31      5.02 o 
   6   2  11      578.58      598.80      8.50 o 
   7   2  11        1.63        0.06      1.75 o 
   8   2  11        6.14        4.73      1.76 o 
   9   2  11       27.00       26.95      2.37 o 
  10   2  11       84.73       87.60      3.72 o 
 -15   3  11        0.24       -1.89      2.28 o 
 -14   3  11       48.32       44.81      3.01 o 
 -13   3  11       18.55       15.29      2.26 o 
 -12   3  11       22.62       26.55      2.23 o 
 -11   3  11      133.94      136.33      4.11 o 
 -10   3  11       11.31        8.89      1.92 o 
  -9   3  11       55.78       59.37      2.29 o 
  -8   3  11       36.89       38.30      1.82 o 
  -7   3  11      270.47      263.33      3.87 o 
  -6   3  11      300.35      255.66      3.55 o 
  -5   3  11        2.48        1.63      1.48 o 
  -4   3  11      451.22      428.83      4.81 o 
  -3   3  11      699.78      661.49      5.94 o 
  -2   3  11      411.66      436.32      5.07 o 
  -1   3  11      581.78      597.14      8.69 o 
   0   3  11       44.46       45.29      2.70 o 
   1   3  11      278.01      245.54      4.24 o 
   2   3  11       87.68       78.04      2.78 o 
   3   3  11       93.65       95.25      2.95 o 
   4   3  11       25.56       19.07      1.90 o 
   5   3  11        7.58       12.88      1.80 o 
   6   3  11      298.49      324.25      5.33 o 
   7   3  11      186.70      179.66      4.31 o 
   8   3  11       76.68       80.62      3.21 o 
   9   3  11       87.52      100.80      3.79 o 
  10   3  11        4.07        6.23      2.23 o 
 -15   4  11        3.65        2.86      2.30 o 
 -14   4  11       57.82       63.02      3.54 o 
 -13   4  11       23.54       17.75      2.27 o 
 -12   4  11       79.08       75.08      3.06 o 
 -11   4  11       88.51       96.97      3.16 o 
 -10   4  11      600.47      631.79      9.41 o 
  -9   4  11      547.70      555.86      8.46 o 
  -8   4  11       26.19       32.54      2.11 o 
  -7   4  11      167.57      172.08      3.40 o 
  -6   4  11       57.08       60.20      1.97 o 
  -5   4  11      209.63      212.40      3.17 o 
  -4   4  11       26.20       28.19      1.59 o 
  -3   4  11      551.44      549.35      6.69 o 
  -2   4  11     1064.22     1085.56     14.69 o 
  -1   4  11       28.56       35.50      2.00 o 
   0   4  11      936.37      933.84      7.73 o 
   1   4  11     1161.53     1234.03     16.46 o 
   2   4  11       96.42       92.34      2.99 o 
   3   4  11        1.84       -1.70      1.70 o 
   4   4  11      222.48      231.02      4.37 o 
   5   4  11      302.57      300.22      5.00 o 
   6   4  11       24.62       17.84      1.97 o 
   7   4  11       50.82       62.27      2.87 o 
   8   4  11        5.52       -1.29      1.98 o 
   9   4  11       39.38       48.45      2.92 o 
 -15   5  11       13.34       13.05      3.76 o 
 -14   5  11       12.14        9.07      2.30 o 
 -13   5  11       80.93       76.33      3.54 o 
 -12   5  11      230.46      230.15      4.71 o 
 -11   5  11      103.04      104.38      2.95 o 
 -10   5  11        0.56        8.92      1.73 o 
  -9   5  11      274.30      294.19      4.49 o 
  -8   5  11     1647.72     1675.59     12.89 o 
  -7   5  11      677.88      647.26      6.15 o 
  -6   5  11       23.87       18.88      1.40 o 
  -5   5  11       30.53       26.94      1.47 o 
  -4   5  11      133.61      127.77      2.69 o 
  -3   5  11       34.14       32.30      1.66 o 
  -2   5  11      404.93      408.10      4.72 o 
  -1   5  11      404.04      389.39      5.04 o 
   0   5  11      278.18      296.56      4.92 o 
   1   5  11        1.02        1.62      1.54 o 
   2   5  11      131.78      140.74      3.43 o 
   3   5  11      668.09      658.20      7.77 o 
   4   5  11        0.64        0.69      1.68 o 
   5   5  11      169.72      162.24      4.28 o 
   6   5  11       52.09       60.27      2.72 o 
   7   5  11      178.41      196.12      4.65 o 
   8   5  11        1.18       -0.98      1.96 o 
   9   5  11        7.36        9.41      2.01 o 
 -14   6  11       80.49       85.45      4.02 o 
 -13   6  11       46.84       56.11      3.70 o 
 -12   6  11       15.79       10.66      1.75 o 
 -11   6  11      274.43      287.35      4.67 o 
 -10   6  11      503.69      513.85      6.12 o 
  -9   6  11      528.59      519.25      6.63 o 
  -8   6  11      143.13      176.94      3.72 o 
  -7   6  11      267.63      275.47      5.10 o 
  -6   6  11      413.92      442.34      5.07 o 
  -5   6  11       90.16       78.50      2.41 o 
  -4   6  11      164.31      172.11      2.98 o 
  -3   6  11       15.33        8.85      1.32 o 
  -2   6  11       53.79       47.27      2.01 o 
  -1   6  11      353.01      363.54      5.78 o 
   0   6  11      459.81      477.03      5.95 o 
   1   6  11      133.38      124.27      3.30 o 
   2   6  11      299.74      296.95      4.96 o 
   3   6  11       17.03       18.36      1.82 o 
   4   6  11      324.18      338.52      5.44 o 
   5   6  11      350.48      350.45      6.50 o 
   6   6  11       99.41       91.69      3.72 o 
   7   6  11        9.97        6.33      2.00 o 
   8   6  11       84.65       91.53      3.82 o 
   9   6  11        6.71        8.39      2.14 o 
 -14   7  11       25.23       26.28      2.97 o 
 -13   7  11      247.76      274.21      5.56 o 
 -12   7  11      154.67      159.31      3.90 o 
 -11   7  11       50.84       49.73      2.36 o 
 -10   7  11       22.80       31.84      2.01 o 
  -9   7  11      142.17      157.09      3.61 o 
  -8   7  11       53.43       58.24      2.40 o 
  -7   7  11      257.43      256.97      4.31 o 
  -6   7  11      220.37      237.35      4.07 o 
  -5   7  11      259.66      251.02      5.72 o 
  -4   7  11       66.93       59.24      2.18 o 
  -3   7  11      171.52      168.59      2.94 o 
  -2   7  11     1083.18     1070.23     12.65 o 
  -1   7  11        0.39       -1.74      1.74 o 
   0   7  11        7.23        1.38      1.53 o 
   1   7  11      182.90      197.18      3.65 o 
   2   7  11      362.81      373.50      5.21 o 
   3   7  11      169.09      163.59      3.60 o 
   4   7  11      428.65      449.06      6.27 o 
   5   7  11        9.85       24.75      2.29 o 
   6   7  11       63.71       63.51      3.13 o 
   7   7  11       74.71       58.63      3.10 o 
   8   7  11      253.89      261.61      6.07 o 
   9   7  11       13.46       13.74      2.47 o 
 -14   8  11       23.22       31.90      2.75 o 
 -13   8  11        1.62        5.08      1.93 o 
 -12   8  11        2.18        2.47      1.68 o 
 -11   8  11      121.20      133.21      3.52 o 
 -10   8  11        0.90        1.39      1.66 o 
  -9   8  11       61.30       58.72      2.55 o 
  -8   8  11       51.18       42.83      2.17 o 
  -7   8  11      232.94      236.01      4.18 o 
  -6   8  11      239.87      219.34      4.03 o 
  -5   8  11      311.72      311.69      4.86 o 
  -4   8  11      166.25      153.65      3.62 o 
  -3   8  11        0.15       -1.36      1.36 o 
  -2   8  11      208.19      230.26      3.96 o 
  -1   8  11      787.04      790.39      9.68 o 
   0   8  11        5.03        4.95      1.52 o 
   1   8  11        1.06       -1.02      1.49 o 
   2   8  11       50.30       50.83      2.28 o 
   3   8  11      181.36      208.11      4.32 o 
   4   8  11       99.09      107.70      3.43 o 
   5   8  11       85.26       79.34      3.02 o 
   6   8  11      135.14      133.08      3.99 o 
   7   8  11        2.67       -1.47      2.08 o 
   8   8  11        6.94        5.19      2.43 o 
 -13   9  11        7.17        9.86      1.87 o 
 -12   9  11       48.14       54.07      2.50 o 
 -11   9  11        2.55       -0.10      1.68 o 
 -10   9  11       34.78       28.42      1.99 o 
  -9   9  11        4.46        4.30      1.76 o 
  -8   9  11      238.28      227.64      4.68 o 
  -7   9  11      195.81      206.66      4.04 o 
  -6   9  11        1.10        1.21      1.53 o 
  -5   9  11       33.53       33.59      1.93 o 
  -4   9  11      254.19      264.76      4.42 o 
  -3   9  11      122.73      110.08      2.91 o 
  -2   9  11        0.91        0.09      1.44 o 
  -1   9  11       29.17       27.29      1.81 o 
   0   9  11      955.73      930.97     12.24 o 
   1   9  11       22.12       20.34      1.77 o 
   2   9  11       53.05       50.40      2.35 o 
   3   9  11      369.13      364.89      5.94 o 
   4   9  11        3.66        0.78      1.87 o 
   5   9  11        0.12        1.45      1.84 o 
   6   9  11        0.93       -2.10      2.10 o 
   7   9  11       51.37       45.85      3.09 o 
   8   9  11        9.94        8.97      3.01 o 
 -13  10  11        7.18        4.29      1.86 o 
 -12  10  11       12.22        7.61      1.90 o 
 -11  10  11        3.99        2.17      1.82 o 
 -10  10  11        8.90        3.24      1.61 o 
  -9  10  11       45.31       40.85      2.17 o 
  -8  10  11       12.09        6.56      1.63 o 
  -7  10  11       17.56       20.67      1.75 o 
  -6  10  11       24.75       25.56      1.72 o 
  -5  10  11       49.24       53.23      2.25 o 
  -4  10  11       90.90       85.08      2.52 o 
  -3  10  11       38.42       46.71      2.02 o 
  -2  10  11      162.06      170.04      3.41 o 
  -1  10  11      165.67      147.66      3.61 o 
   0  10  11        5.80        5.60      1.63 o 
   1  10  11        4.28        4.25      1.65 o 
   2  10  11       10.46        9.59      1.61 o 
   3  10  11        0.08        0.12      1.71 o 
   4  10  11        1.11        1.74      1.96 o 
   5  10  11       63.59       77.43      3.36 o 
   6  10  11        0.12       -2.02      2.02 o 
   7  10  11       19.93       15.86      2.58 o 
 -12  11  11        0.04       -2.04      2.04 o 
 -11  11  11       28.97       29.67      2.31 o 
 -10  11  11        2.25       -1.88      1.88 o 
  -9  11  11       24.66       10.44      1.85 o 
  -8  11  11       47.79       43.62      2.46 o 
  -7  11  11        3.73        2.59      1.85 o 
  -6  11  11        0.10        1.52      1.82 o 
  -5  11  11        0.01        1.41      1.70 o 
  -4  11  11        3.27        6.27      1.59 o 
  -3  11  11      215.86      203.83      4.07 o 
  -2  11  11        0.69        5.79      1.83 o 
  -1  11  11       10.92       10.97      1.80 o 
   0  11  11        1.13       -0.31      1.74 o 
   1  11  11        9.82        9.49      1.72 o 
   2  11  11       15.44       15.94      1.78 o 
   3  11  11        1.83       -1.41      1.89 o 
   4  11  11        3.12        1.68      1.81 o 
   5  11  11       59.60       62.22      3.12 o 
   6  11  11      124.50      135.80      4.49 o 
   7  11  11        0.17        4.86      2.61 o 
 -12  12  11        0.24       -1.94      2.21 o 
 -11  12  11        1.05       -2.24      2.24 o 
 -10  12  11       23.17       21.22      2.21 o 
  -9  12  11       22.31       27.86      2.25 o 
  -8  12  11        0.17       -0.21      1.86 o 
  -7  12  11      250.00      266.38      5.46 o 
  -6  12  11       22.54       26.54      2.14 o 
  -5  12  11       55.96       49.60      2.49 o 
  -4  12  11        3.49        2.34      1.96 o 
  -3  12  11        8.68        6.89      1.78 o 
  -2  12  11      109.95       96.59      3.23 o 
  -1  12  11       17.81       12.43      1.98 o 
   0  12  11       49.41       50.25      2.80 o 
   1  12  11      123.53      121.96      3.47 o 
   2  12  11        3.63        3.19      1.71 o 
   3  12  11       27.55       31.94      2.41 o 
   4  12  11        0.03        0.64      1.89 o 
   5  12  11       15.91       18.17      2.45 o 
   6  12  11       12.65       14.77      2.58 o 
 -11  13  11       27.17       31.64      2.71 o 
 -10  13  11       62.86       61.25      3.05 o 
  -9  13  11        0.20        2.04      1.80 o 
  -8  13  11        0.64        4.44      1.97 o 
  -7  13  11      188.62      166.20      5.75 o 
  -6  13  11       45.36       43.10      2.67 o 
  -5  13  11       40.02       31.60      2.35 o 
  -4  13  11       79.04       89.71      4.48 o 
  -3  13  11       20.76       18.54      2.33 o 
  -2  13  11       22.19       20.80      2.39 o 
  -1  13  11      112.41      107.37      3.88 o 
   0  13  11       26.23       25.56      2.26 o 
   1  13  11       21.20       25.26      2.26 o 
   2  13  11        4.31        4.17      1.85 o 
   3  13  11      111.01      119.05      4.09 o 
   4  13  11       17.49        9.99      2.04 o 
   5  13  11        1.25        1.81      2.13 o 
 -10  14  11       54.62       53.84      3.11 o 
  -9  14  11        6.31        9.25      2.09 o 
  -8  14  11       35.09       37.08      2.74 o 
  -7  14  11       20.89       30.82      2.75 o 
  -6  14  11      260.89      262.80      5.75 o 
  -5  14  11        0.55       -1.04      2.12 o 
  -4  14  11       10.52        5.62      1.99 o 
  -3  14  11        5.07        7.81      2.21 o 
  -2  14  11       33.27       40.86      2.82 o 
  -1  14  11        2.23        3.63      2.04 o 
   0  14  11       50.63       56.84      3.22 o 
   1  14  11       91.70       96.03      3.39 o 
   2  14  11       25.02       25.66      2.21 o 
   3  14  11        2.67        4.07      2.25 o 
   4  14  11       82.95       91.25      3.72 o 
  -9  15  11       24.17       24.14      2.60 o 
  -8  15  11       90.19       85.11      3.82 o 
  -7  15  11      112.50      106.45      4.12 o 
  -6  15  11       31.62       36.79      2.88 o 
  -5  15  11       17.40       17.66      2.36 o 
  -4  15  11        8.11       12.76      2.17 o 
  -3  15  11       51.18       47.78      3.21 o 
  -2  15  11      143.92      139.20      4.73 o 
  -1  15  11        1.72        3.13      2.01 o 
   0  15  11        0.24       -2.01      2.01 o 
   1  15  11       10.17        9.55      1.91 o 
   2  15  11       23.47       25.76      2.48 o 
   3  15  11      100.09      118.92      4.50 o 
  -7  16  11       10.83       13.43      2.32 o 
  -6  16  11       14.39       10.63      2.39 o 
  -5  16  11      150.91      160.48      5.02 o 
  -4  16  11       86.29       88.86      3.75 o 
  -3  16  11       24.01       16.46      2.57 o 
  -2  16  11        1.17        4.07      2.25 o 
  -1  16  11       70.46       83.28      4.00 o 
   0  16  11       45.38       47.73      3.01 o 
   1  16  11       12.51       12.40      2.47 o 
   2  16  11       28.25       32.45      2.75 o 
  -4  17  11       14.04       18.37      2.63 o 
  -3  17  11       73.26       79.26      3.63 o 
  -2  17  11       37.53       36.03      3.04 o 
  -1  17  11       47.89       48.21      3.30 o 
 -15   0  12      189.39      177.44      9.26 o 
 -14   0  12      240.32      249.04      9.54 o 
 -13   0  12       12.71       13.42      3.68 o 
 -12   0  12        7.35        3.89      4.19 o 
 -11   0  12       52.90       60.31      4.33 o 
 -10   0  12        2.95       -1.12      3.78 o 
  -9   0  12       23.39       12.18      2.61 o 
  -8   0  12      181.06      182.24      6.16 o 
  -7   0  12      201.83      189.51      5.40 o 
  -6   0  12       38.98       45.26      2.91 o 
  -5   0  12       95.65      103.41      4.27 o 
  -4   0  12     2156.62     2157.32     27.50 o 
  -3   0  12       74.27       61.15      3.28 o 
  -2   0  12      411.98      379.66      7.83 o 
  -1   0  12      361.64      322.14      9.33 o 
   0   0  12     1445.87     1482.59     21.63 o 
   1   0  12       10.91        6.97      4.09 o 
   2   0  12      246.20      276.45      7.42 o 
   3   0  12        9.63       30.08      3.84 o 
   4   0  12      177.43      171.91      6.49 o 
   5   0  12      228.36      219.63      9.17 o 
   6   0  12      498.71      555.50     13.10 o 
   7   0  12       59.72       39.72      3.50 o 
   8   0  12       20.30        9.97      2.91 o 
   9   0  12       12.36       15.49      3.09 o 
 -15   1  12       85.41       84.22      4.46 o 
 -14   1  12        1.71        5.63      2.51 o 
 -13   1  12      101.15      118.56      5.17 o 
 -12   1  12        0.77       -0.36      2.26 o 
 -11   1  12      156.65      154.01      4.48 o 
 -10   1  12      153.99      186.86      4.72 o 
  -9   1  12       47.15       47.48      2.70 o 
  -8   1  12       45.94       41.09      2.43 o 
  -7   1  12       82.15       73.76      2.72 o 
  -6   1  12      395.81      399.44      5.36 o 
  -5   1  12      140.83      158.77      3.40 o 
  -4   1  12        3.36       10.31      1.68 o 
  -3   1  12      513.41      494.69      5.52 o 
  -2   1  12      670.31      705.21      7.52 o 
  -1   1  12      972.97      975.75     10.42 o 
   0   1  12       67.03       87.52      3.09 o 
   1   1  12      158.97      163.77      6.60 o 
   2   1  12       21.01       23.54      1.90 o 
   3   1  12      335.88      340.34      6.95 o 
   4   1  12      339.98      346.68      6.30 o 
   5   1  12       10.68       17.15      2.71 o 
   6   1  12       39.91       43.88      3.15 o 
   7   1  12       65.47       68.12      3.20 o 
   8   1  12       89.52       79.54      3.24 o 
   9   1  12       48.00       47.11      2.84 o 
 -15   2  12       22.98       24.52      2.99 o 
 -14   2  12       55.17       66.76      3.76 o 
 -13   2  12       14.37       22.17      2.66 o 
 -12   2  12      208.05      208.06      5.16 o 
 -11   2  12       85.31       90.67      3.68 o 
 -10   2  12      315.86      323.45      6.05 o 
  -9   2  12      348.06      356.69      6.13 o 
  -8   2  12      127.55      110.29      3.50 o 
  -7   2  12      173.11      177.36      4.23 o 
  -6   2  12       13.01       14.61      1.55 o 
  -5   2  12      564.57      551.74      6.00 o 
  -4   2  12     1232.44     1235.79     11.43 o 
  -3   2  12      618.43      627.62      5.95 o 
  -2   2  12      200.76      207.20      4.23 o 
  -1   2  12        0.81        0.89      1.90 o 
   0   2  12      678.63      706.12     12.03 o 
   1   2  12      735.67      726.77      8.17 o 
   2   2  12       42.64       39.99      2.58 o 
   3   2  12       39.00       36.81      2.53 o 
   4   2  12      110.17      119.37      3.55 o 
   5   2  12      359.94      384.34      8.62 o 
   6   2  12       38.34       38.00      2.57 o 
   7   2  12        0.31       -0.04      1.99 o 
   8   2  12        0.02        1.98      2.14 o 
   9   2  12       21.84       28.08      2.66 o 
 -14   3  12       43.10       44.76      3.09 o 
 -13   3  12      123.39      116.89      4.85 o 
 -12   3  12       13.75       17.15      2.21 o 
 -11   3  12      315.02      306.54      6.04 o 
 -10   3  12        7.40       12.28      2.10 o 
  -9   3  12       81.03       85.99      3.59 o 
  -8   3  12       68.85       67.91      3.10 o 
  -7   3  12      784.90      782.72      9.08 o 
  -6   3  12       53.08       34.72      1.83 o 
  -5   3  12      683.47      682.01      6.21 o 
  -4   3  12      263.26      264.43      3.66 o 
  -3   3  12      187.94      186.33      3.15 o 
  -2   3  12       92.35      118.59      3.23 o 
  -1   3  12      646.72      675.06      9.18 o 
   0   3  12        0.24        1.28      1.86 o 
   1   3  12       61.11       67.69      2.90 o 
   2   3  12       34.83       30.32      2.09 o 
   3   3  12      140.28      157.51      4.20 o 
   4   3  12       31.91       25.27      2.07 o 
   5   3  12        2.37        1.83      1.84 o 
   6   3  12       22.38       27.01      2.34 o 
   7   3  12      101.54      104.76      4.01 o 
   8   3  12        0.86        4.26      2.27 o 
   9   3  12       99.00      122.28      4.78 o 
 -14   4  12        8.64        7.17      2.51 o 
 -13   4  12       31.27       36.07      2.68 o 
 -12   4  12       15.99       10.51      2.39 o 
 -11   4  12        1.67        0.24      1.80 o 
 -10   4  12       23.09       19.17      2.10 o 
  -9   4  12      159.96      145.49      3.90 o 
  -8   4  12       68.32       77.02      2.87 o 
  -7   4  12        4.49        3.86      1.56 o 
  -6   4  12      170.94      152.01      3.86 o 
  -5   4  12        9.52        6.11      1.29 o 
  -4   4  12       17.54        9.47      1.48 o 
  -3   4  12      160.27      156.70      3.03 o 
  -2   4  12      138.47      140.27      3.34 o 
  -1   4  12        1.61        2.12      1.56 o 
   0   4  12        9.69       19.88      1.99 o 
   1   4  12       16.46       14.30      1.78 o 
   2   4  12      153.16      162.77      3.99 o 
   3   4  12       57.43       47.95      2.59 o 
   4   4  12       71.93       67.99      2.78 o 
   5   4  12        0.28        0.39      1.91 o 
   6   4  12        6.92        5.80      1.90 o 
   7   4  12        0.23       -2.09      2.09 o 
   8   4  12       23.55       23.09      2.52 o 
 -14   5  12       17.85       15.95      2.58 o 
 -13   5  12      107.89      112.11      4.19 o 
 -12   5  12        4.26        1.59      1.79 o 
 -11   5  12        0.56       -1.75      1.75 o 
 -10   5  12       28.96       37.51      2.43 o 
  -9   5  12       18.63       35.35      2.18 o 
  -8   5  12       44.84       42.67      2.16 o 
  -7   5  12        3.74        4.41      1.56 o 
  -6   5  12       22.28        8.48      1.77 o 
  -5   5  12       85.43       76.66      2.39 o 
  -4   5  12      203.58      177.30      3.40 o 
  -3   5  12       81.94       83.63      2.86 o 
  -2   5  12      324.99      301.53      4.76 o 
  -1   5  12        0.08       -0.54      1.73 o 
   0   5  12      209.54      227.43      4.79 o 
   1   5  12        9.78        7.50      1.85 o 
   2   5  12       92.40       91.75      3.37 o 
   3   5  12       68.20       57.98      2.80 o 
   4   5  12       16.25       19.80      2.10 o 
   5   5  12       52.33       64.54      3.23 o 
   6   5  12       16.24        4.97      2.10 o 
   7   5  12       22.71       20.54      2.72 o 
   8   5  12        3.35        0.95      2.68 o 
 -14   6  12        0.82        0.70      2.19 o 
 -13   6  12        7.22       11.94      2.11 o 
 -12   6  12       39.52       40.42      2.58 o 
 -11   6  12       34.98       32.85      2.32 o 
 -10   6  12       44.66       38.57      2.21 o 
  -9   6  12      143.18      124.47      3.33 o 
  -8   6  12        0.42        1.95      1.56 o 
  -7   6  12      208.63      216.77      4.07 o 
  -6   6  12       40.25       43.86      2.10 o 
  -5   6  12       57.42       47.24      2.23 o 
  -4   6  12      164.45      145.88      3.10 o 
  -3   6  12        1.62        0.16      1.36 o 
  -2   6  12       13.48        6.93      1.62 o 
  -1   6  12       36.28       27.58      2.07 o 
   0   6  12       13.52        7.29      1.79 o 
   1   6  12        1.21       -1.77      1.77 o 
   2   6  12        0.16       -1.32      1.79 o 
   3   6  12       43.50       46.79      2.49 o 
   4   6  12        3.31        2.75      1.84 o 
   5   6  12        1.54        0.40      1.98 o 
   6   6  12       11.29        9.75      2.37 o 
   7   6  12       16.32       20.68      2.72 o 
   8   6  12        1.42       -2.52      2.52 o 
 -13   7  12       23.84       25.07      2.39 o 
 -12   7  12        0.42        1.69      1.88 o 
 -11   7  12       45.28       39.27      2.29 o 
 -10   7  12       29.04       39.32      2.60 o 
  -9   7  12        6.85        9.61      1.70 o 
  -8   7  12       94.37      106.63      3.28 o 
  -7   7  12      110.05       86.17      2.81 o 
  -6   7  12      155.95      169.07      3.62 o 
  -5   7  12       55.84       48.47      2.37 o 
  -4   7  12        0.26        2.20      1.62 o 
  -3   7  12       93.47       82.49      2.38 o 
  -2   7  12        8.82        3.96      1.87 o 
  -1   7  12      154.28      153.43      4.57 o 
   0   7  12      160.66      144.24      4.71 o 
   1   7  12        0.02       -1.53      1.89 o 
   2   7  12        0.33       -1.71      1.71 o 
   3   7  12       45.92       35.88      2.35 o 
   4   7  12       49.74       42.33      2.64 o 
   5   7  12       33.08       39.87      2.91 o 
   6   7  12        0.21       -2.19      2.22 o 
   7   7  12        1.92       -0.56      2.27 o 
   8   7  12        7.76        3.18      2.40 o 
 -13   8  12        1.64        3.85      2.12 o 
 -12   8  12      105.82      108.00      3.58 o 
 -11   8  12        7.52        6.32      1.82 o 
 -10   8  12      105.50      101.35      3.34 o 
  -9   8  12       22.34       20.49      2.00 o 
  -8   8  12      252.08      257.46      4.78 o 
  -7   8  12        4.47        3.01      1.63 o 
  -6   8  12        0.04       -1.62      1.62 o 
  -5   8  12       29.72       32.08      2.01 o 
  -4   8  12      855.55      848.01      9.68 o 
  -3   8  12       17.04       18.42      1.67 o 
  -2   8  12      151.93      156.21      3.38 o 
  -1   8  12       30.78       21.91      1.95 o 
   0   8  12      215.53      210.58      4.25 o 
   1   8  12      373.72      394.00      5.35 o 
   2   8  12       75.59       63.87      2.78 o 
   3   8  12        0.13        0.12      1.90 o 
   4   8  12       66.92       73.46      3.06 o 
   5   8  12       55.45       55.82      3.03 o 
   6   8  12      141.61      150.45      4.86 o 
   7   8  12        1.67       -2.65      2.65 o 
 -13   9  12       74.52       82.26      3.34 o 
 -12   9  12       83.50       88.08      3.23 o 
 -11   9  12       90.92       79.69      3.17 o 
 -10   9  12      100.41       93.78      3.46 o 
  -9   9  12       40.63       39.64      2.43 o 
  -8   9  12        1.45       -0.99      1.79 o 
  -7   9  12       23.46       26.41      1.91 o 
  -6   9  12       67.81       60.73      2.44 o 
  -5   9  12        2.46        2.01      1.66 o 
  -4   9  12       32.66       38.62      2.17 o 
  -3   9  12      153.35      172.59      3.64 o 
  -2   9  12      340.40      337.87      4.80 o 
  -1   9  12      197.02      218.89      4.02 o 
   0   9  12      216.51      228.02      4.32 o 
   1   9  12       31.34       29.69      1.98 o 
   2   9  12       77.50       80.71      3.00 o 
   3   9  12      162.02      174.07      4.41 o 
   4   9  12       84.41       86.91      3.30 o 
   5   9  12        4.38        1.83      2.23 o 
   6   9  12        8.23        1.91      2.06 o 
   7   9  12       10.12        8.63      2.63 o 
 -12  10  12        0.70       -2.00      2.00 o 
 -11  10  12       10.25        8.76      1.89 o 
 -10  10  12       25.19       23.41      2.15 o 
  -9  10  12       26.23       21.90      1.95 o 
  -8  10  12       37.59       26.53      2.22 o 
  -7  10  12        3.26        3.91      1.60 o 
  -6  10  12        0.33       -0.22      1.63 o 
  -5  10  12      109.38      107.03      3.33 o 
  -4  10  12      178.92      174.48      3.78 o 
  -3  10  12      288.08      289.71      5.05 o 
  -2  10  12        0.51        5.81      1.78 o 
  -1  10  12      215.50      220.79      4.96 o 
   0  10  12      152.23      153.53      3.71 o 
   1  10  12      156.09      158.23      4.00 o 
   2  10  12       23.67       19.98      1.94 o 
   3  10  12        0.34        1.56      1.94 o 
   4  10  12       46.09       59.83      2.92 o 
   5  10  12       13.38       15.72      2.22 o 
   6  10  12       93.24      103.57      4.05 o 
 -11  11  12       40.85       38.36      2.68 o 
 -10  11  12        3.18        0.26      1.97 o 
  -9  11  12       18.24       17.82      2.20 o 
  -8  11  12        5.46        2.78      1.95 o 
  -7  11  12      254.14      247.90      5.21 o 
  -6  11  12      155.90      153.07      4.20 o 
  -5  11  12      159.21      167.81      4.17 o 
  -4  11  12       32.91       43.76      2.69 o 
  -3  11  12      165.23      175.65      4.20 o 
  -2  11  12      260.95      296.63      5.81 o 
  -1  11  12      317.90      341.03      6.18 o 
   0  11  12        9.49        6.28      1.95 o 
   1  11  12       21.81       17.40      1.91 o 
   2  11  12       34.61       34.51      2.41 o 
   3  11  12      156.76      161.37      4.40 o 
   4  11  12       73.33       62.31      3.02 o 
   5  11  12       27.58       43.74      3.35 o 
   6  11  12        9.66       25.60      2.97 o 
 -11  12  12        0.24       -1.43      2.11 o 
 -10  12  12       83.86       89.99      3.65 o 
  -9  12  12       82.68       88.89      3.61 o 
  -8  12  12       20.48       23.89      2.45 o 
  -7  12  12      103.57      116.42      4.13 o 
  -6  12  12       64.35       78.41      3.30 o 
  -5  12  12       56.03       55.37      2.75 o 
  -4  12  12      136.64      148.74      4.80 o 
  -3  12  12      122.13      135.85      4.25 o 
  -2  12  12        7.37       11.04      2.08 o 
  -1  12  12        1.50        6.16      2.22 o 
   0  12  12      185.04      205.19      5.29 o 
   1  12  12      349.16      356.18      6.01 o 
   2  12  12       76.28       66.72      3.07 o 
   3  12  12       15.36       16.43      2.20 o 
   4  12  12       11.36       15.96      2.23 o 
   5  12  12      213.40      254.83      6.14 o 
 -10  13  12       25.50       25.86      2.55 o 
  -9  13  12        0.20        1.07      2.14 o 
  -8  13  12       42.35       46.41      3.04 o 
  -7  13  12       24.85       31.81      2.63 o 
  -6  13  12       29.64       30.11      2.51 o 
  -5  13  12        0.15       -2.22      2.22 o 
  -4  13  12        7.22        9.16      2.33 o 
  -3  13  12       46.00       62.74      3.78 o 
  -2  13  12      142.62      152.03      4.75 o 
  -1  13  12       60.95       72.27      3.54 o 
   0  13  12      100.37      108.42      3.95 o 
   1  13  12        1.75        4.26      1.94 o 
   2  13  12       28.33       29.97      2.73 o 
   3  13  12       59.04       60.55      3.36 o 
   4  13  12       69.40       74.18      3.42 o 
  -9  14  12       78.99       82.27      3.85 o 
  -8  14  12       29.56       38.06      2.89 o 
  -7  14  12       21.50       28.95      2.92 o 
  -6  14  12        4.09        5.74      2.20 o 
  -5  14  12       25.64       32.73      2.79 o 
  -4  14  12       45.90       54.64      3.25 o 
  -3  14  12       28.53       33.74      3.23 o 
  -2  14  12       26.27       35.20      3.18 o 
  -1  14  12       20.30       24.10      2.68 o 
   0  14  12       13.02       12.57      2.26 o 
   1  14  12        0.39       -0.65      1.97 o 
   2  14  12       60.41       68.67      3.68 o 
   3  14  12        0.14        3.80      2.34 o 
  -7  15  12       16.66       28.45      3.00 o 
  -6  15  12       64.82       79.84      3.97 o 
  -5  15  12        0.22        0.49      2.23 o 
  -4  15  12        0.08       -0.75      2.24 o 
  -3  15  12        8.57        8.54      2.70 o 
  -2  15  12       21.96       19.93      2.99 o 
  -1  15  12       28.37       34.74      2.80 o 
   0  15  12        3.26        3.65      2.29 o 
   1  15  12       28.33       28.76      2.64 o 
  -4  16  12       14.33       16.58      2.53 o 
  -3  16  12        5.85        7.47      2.58 o 
  -2  16  12        5.54        0.77      2.74 o 
 -14   1  13       67.95       65.34      3.97 o 
 -13   1  13       77.22       73.12      3.74 o 
 -12   1  13        4.56        4.14      2.48 o 
 -11   1  13        3.54        3.85      1.92 o 
 -10   1  13       15.63       21.00      2.15 o 
  -9   1  13       69.80       73.17      3.15 o 
  -8   1  13       78.29       62.52      2.85 o 
  -7   1  13       12.77        8.29      1.66 o 
  -6   1  13       36.13       41.53      2.19 o 
  -5   1  13      188.93      176.45      3.67 o 
  -4   1  13       67.02       57.07      2.26 o 
  -3   1  13      136.21      121.24      3.21 o 
  -2   1  13       11.04       12.86      2.33 o 
  -1   1  13       11.94       10.91      2.12 o 
   0   1  13      112.76      133.97      4.26 o 
   1   1  13        9.58        2.95      1.92 o 
   2   1  13       81.04       86.04      3.62 o 
   3   1  13       23.18       18.35      2.56 o 
   4   1  13      140.51      140.49      4.43 o 
   5   1  13        9.07        8.18      2.42 o 
   6   1  13       19.88       25.93      2.81 o 
   7   1  13        0.04       -1.63      2.06 o 
   8   1  13       22.34       24.10      2.48 o 
 -14   2  13       12.17       10.13      2.47 o 
 -13   2  13        5.60        9.42      2.50 o 
 -12   2  13       70.42       81.77      3.85 o 
 -11   2  13       52.99       60.80      3.84 o 
 -10   2  13       13.47        9.33      2.26 o 
  -9   2  13       19.78       15.49      2.23 o 
  -8   2  13       17.73       17.41      2.44 o 
  -7   2  13       50.91       32.12      2.23 o 
  -6   2  13       86.16       75.35      2.69 o 
  -5   2  13        0.79        3.49      1.54 o 
  -4   2  13      190.71      197.75      3.94 o 
  -3   2  13        0.67        3.60      1.43 o 
  -2   2  13      492.32      488.07      7.16 o 
  -1   2  13        7.31       11.38      2.08 o 
   0   2  13       60.84       62.85      2.80 o 
   1   2  13       12.36        9.15      2.17 o 
   2   2  13       63.66       71.82      3.92 o 
   3   2  13       45.71       51.64      3.14 o 
   4   2  13       37.48       32.02      2.97 o 
   5   2  13        8.41        6.45      2.26 o 
   6   2  13       90.20      100.11      4.00 o 
   7   2  13       25.55       13.22      2.37 o 
   8   2  13       17.05       19.05      2.48 o 
 -14   3  13        3.09       -0.29      2.48 o 
 -13   3  13       16.44       16.05      2.40 o 
 -12   3  13       62.16       62.98      3.41 o 
 -11   3  13      348.12      352.07      6.76 o 
 -10   3  13      315.13      315.62      8.55 o 
  -9   3  13       53.12       72.07      3.53 o 
  -8   3  13       19.76       26.37      2.46 o 
  -7   3  13       32.34       37.86      2.59 o 
  -6   3  13       10.32        7.52      1.60 o 
  -5   3  13      331.35      346.37      5.30 o 
  -4   3  13        4.32        6.56      1.52 o 
  -3   3  13      318.87      317.49      4.67 o 
  -2   3  13      190.16      208.53      4.32 o 
  -1   3  13      477.23      477.38      6.76 o 
   0   3  13       12.16        4.41      1.94 o 
   1   3  13        5.84       -0.74      1.97 o 
   2   3  13        1.84        2.55      2.00 o 
   3   3  13       40.37       40.66      2.61 o 
   4   3  13      202.29      199.98      5.68 o 
   5   3  13       45.23       57.98      3.14 o 
   6   3  13        2.94       -1.18      2.31 o 
   7   3  13        3.91        4.58      2.35 o 
 -14   4  13       22.80       27.64      2.84 o 
 -13   4  13       37.80       44.98      3.11 o 
 -12   4  13       26.38       29.09      2.65 o 
 -11   4  13      109.90      122.55      4.32 o 
 -10   4  13      156.26      166.23      4.97 o 
  -9   4  13      550.59      548.85      8.12 o 
  -8   4  13      400.71      385.94      6.32 o 
  -7   4  13      425.61      457.81      6.74 o 
  -6   4  13        3.25        1.60      1.58 o 
  -5   4  13       36.03       27.08      1.83 o 
  -4   4  13      149.59      144.70      3.31 o 
  -3   4  13      389.57      423.46      5.94 o 
  -2   4  13       39.82       43.89      2.36 o 
  -1   4  13        5.11        5.97      2.05 o 
   0   4  13        1.74       -2.03      2.03 o 
   1   4  13       36.23       40.61      3.21 o 
   2   4  13       56.35       50.32      3.00 o 
   3   4  13      250.67      274.85      5.54 o 
   4   4  13       19.41       13.67      2.44 o 
   5   4  13      104.40      118.18      4.04 o 
   6   4  13        6.39        2.46      2.79 o 
   7   4  13       95.31      124.61      4.49 o 
 -13   5  13        7.64        6.01      2.40 o 
 -12   5  13       32.26       29.14      2.71 o 
 -11   5  13       87.98       85.99      3.57 o 
 -10   5  13       58.11       68.79      3.08 o 
  -9   5  13      238.38      244.94      6.10 o 
  -8   5  13       39.14       47.04      2.71 o 
  -7   5  13      260.64      256.32      5.10 o 
  -6   5  13      467.37      474.33      7.29 o 
  -5   5  13      486.45      506.56      6.29 o 
  -4   5  13        2.22        2.14      1.52 o 
  -3   5  13       98.31       87.28      2.64 o 
  -2   5  13      175.87      194.11      4.31 o 
  -1   5  13      392.11      360.45      5.77 o 
   0   5  13       11.22        7.09      2.08 o 
   1   5  13      241.30      251.94      5.34 o 
   2   5  13       28.38       24.82      2.36 o 
   3   5  13      267.17      310.74      5.95 o 
   4   5  13       79.35       64.78      3.15 o 
   5   5  13      267.73      296.60      6.41 o 
   6   5  13       30.93       26.75      2.85 o 
   7   5  13        0.08        3.20      2.38 o 
 -13   6  13       60.23       59.97      3.59 o 
 -12   6  13       68.19       83.04      3.61 o 
 -11   6  13        0.40        5.59      2.00 o 
 -10   6  13       16.44       22.54      2.37 o 
  -9   6  13      267.10      242.74      5.10 o 
  -8   6  13      539.39      559.83      9.70 o 
  -7   6  13       95.99       97.07      3.18 o 
  -6   6  13        8.18        8.76      1.70 o 
  -5   6  13       27.34       37.61      2.26 o 
  -4   6  13      472.57      457.06      5.60 o 
  -3   6  13      254.32      250.25      4.59 o 
  -2   6  13      110.77      119.14      3.54 o 
  -1   6  13       42.08       44.42      2.50 o 
   0   6  13       44.43       60.36      2.88 o 
   1   6  13      149.71      158.62      4.05 o 
   2   6  13      329.72      346.02      6.12 o 
   3   6  13        2.02        2.66      2.01 o 
   4   6  13       13.68       15.07      2.19 o 
   5   6  13       20.28       26.25      2.72 o 
   6   6  13      179.97      187.67      5.39 o 
   7   6  13       31.04       28.65      2.82 o 
 -13   7  13       63.55       69.14      3.65 o 
 -12   7  13       26.56       25.74      2.59 o 
 -11   7  13      186.88      194.44      5.07 o 
 -10   7  13      547.54      572.69      7.81 o 
  -9   7  13       25.71       28.90      2.32 o 
  -8   7  13       34.28       32.19      2.36 o 
  -7   7  13      105.33      115.86      3.46 o 
  -6   7  13      100.20      100.30      3.02 o 
  -5   7  13       31.02       30.44      2.05 o 
  -4   7  13      210.46      214.30      4.45 o 
  -3   7  13      283.11      288.59      4.78 o 
  -2   7  13      280.18      255.18      4.60 o 
  -1   7  13        1.60       -1.88      1.88 o 
   0   7  13      509.91      535.31      7.08 o 
   1   7  13        0.15        1.55      1.88 o 
   2   7  13      113.02      131.66      3.67 o 
   3   7  13      123.75      130.08      3.96 o 
   4   7  13      206.91      240.49      5.82 o 
   5   7  13       26.22       25.83      2.71 o 
   6   7  13        3.57        0.99      2.36 o 
 -12   8  13       29.38       27.33      3.03 o 
 -11   8  13        2.73        3.77      1.92 o 
 -10   8  13        1.48        8.39      2.08 o 
  -9   8  13      171.82      180.40      4.38 o 
  -8   8  13      148.10      143.66      3.86 o 
  -7   8  13       27.10       17.22      1.82 o 
  -6   8  13       52.00       46.54      2.31 o 
  -5   8  13        1.11       -1.68      1.77 o 
  -4   8  13      124.39      134.40      3.83 o 
  -3   8  13      293.32      322.10      6.71 o 
  -2   8  13        0.43       -0.24      1.46 o 
  -1   8  13      101.90       94.22      3.20 o 
   0   8  13       26.20       22.76      2.04 o 
   1   8  13      106.90      119.51      3.51 o 
   2   8  13      126.47      135.13      4.16 o 
   3   8  13        0.93        3.21      2.03 o 
   4   8  13       24.27       24.67      2.70 o 
   5   8  13       14.23       11.95      2.73 o 
   6   8  13       91.75       99.34      4.20 o 
 -12   9  13        3.02        2.87      2.09 o 
 -11   9  13        0.26        0.77      2.03 o 
 -10   9  13        1.31       -1.55      1.82 o 
  -9   9  13        1.91        7.55      1.96 o 
  -8   9  13        0.02        0.59      1.80 o 
  -7   9  13       70.32       65.04      2.70 o 
  -6   9  13       26.40       19.62      1.96 o 
  -5   9  13       98.50      110.50      3.33 o 
  -4   9  13       77.73       76.94      2.95 o 
  -3   9  13        5.37        1.00      1.81 o 
  -2   9  13       93.81      108.46      3.04 o 
  -1   9  13       12.28        9.32      1.76 o 
   0   9  13       91.97       77.73      2.99 o 
   1   9  13       18.76       14.10      2.04 o 
   2   9  13        8.30        7.40      2.11 o 
   3   9  13       44.58       59.72      3.18 o 
   4   9  13       14.40       16.68      2.46 o 
   5   9  13        6.53        6.86      2.36 o 
 -11  10  13       47.63       48.41      2.73 o 
 -10  10  13       12.56        9.09      1.87 o 
  -9  10  13       13.65       11.42      1.98 o 
  -8  10  13        6.76        0.41      1.92 o 
  -7  10  13      169.62      187.22      4.64 o 
  -6  10  13       26.64       29.69      2.24 o 
  -5  10  13        0.15       -1.93      1.93 o 
  -4  10  13        4.85        8.14      1.78 o 
  -3  10  13      134.51      141.31      3.91 o 
  -2  10  13      144.39      127.77      3.69 o 
  -1  10  13       59.88       40.81      2.58 o 
   0  10  13       14.94       14.39      1.84 o 
   1  10  13      104.23       91.72      3.40 o 
   2  10  13        8.22        7.70      1.99 o 
   3  10  13       10.11       13.93      2.24 o 
   4  10  13        0.98       -1.38      2.10 o 
   5  10  13       63.65       68.94      3.56 o 
 -10  11  13        4.84        3.90      2.08 o 
  -9  11  13        6.95        6.76      2.05 o 
  -8  11  13       30.28       18.53      2.26 o 
  -7  11  13        0.19       -1.85      1.85 o 
  -6  11  13        0.05        0.11      1.90 o 
  -5  11  13       36.58       36.25      2.65 o 
  -4  11  13        8.55        4.34      1.98 o 
  -3  11  13        6.29        4.34      2.06 o 
  -2  11  13       24.05       24.72      2.51 o 
  -1  11  13        9.40        3.54      2.11 o 
   0  11  13        0.13       -0.89      1.91 o 
   1  11  13       21.06       18.57      1.98 o 
   2  11  13       43.21       38.32      2.83 o 
   3  11  13        0.86       -2.02      2.02 o 
   4  11  13       10.55        9.69      2.25 o 
  -9  12  13        2.01        3.03      2.13 o 
  -8  12  13        4.09       -1.58      2.24 o 
  -7  12  13       16.55       15.76      2.18 o 
  -6  12  13        0.45        0.82      1.91 o 
  -5  12  13       40.69       38.13      2.83 o 
  -4  12  13        1.71        3.27      2.35 o 
  -3  12  13       17.07       11.18      2.29 o 
  -2  12  13        0.11        1.47      2.18 o 
  -1  12  13        1.86        2.14      2.12 o 
   0  12  13        4.42       13.40      2.33 o 
   1  12  13        3.32        3.70      1.94 o 
   2  12  13        0.12        0.76      2.02 o 
   3  12  13        5.82        2.77      2.07 o 
  -8  13  13        7.52       14.45      2.55 o 
  -7  13  13        0.43        0.66      2.65 o 
  -6  13  13        8.27        9.77      2.45 o 
  -5  13  13      197.08      193.18      5.34 o 
  -4  13  13        0.18        5.04      2.55 o 
  -3  13  13       14.06       14.00      2.74 o 
  -2  13  13       45.47       52.14      3.48 o 
  -1  13  13      113.17      116.04      4.50 o 
   0  13  13        2.35        5.78      2.29 o 
   1  13  13        4.06        8.04      2.18 o 
   2  13  13        0.87        1.83      2.41 o 
  -7  14  13       27.19       23.69      3.16 o 
  -6  14  13       10.10       12.52      2.58 o 
  -5  14  13       35.89       46.45      3.27 o 
  -4  14  13       79.96       84.74      4.30 o 
  -3  14  13       72.62       73.30      4.13 o 
  -2  14  13       25.04       26.09      3.44 o 
  -1  14  13        1.83        5.15      2.31 o 
   0  14  13        9.17       11.09      2.31 o 
 -13   0  14       11.64       12.16      3.73 o 
 -12   0  14      603.19      641.10     13.25 o 
 -11   0  14       13.82       17.08      3.26 o 
 -10   0  14       34.30       33.36      4.67 o 
  -9   0  14       96.55       86.61      4.99 o 
  -8   0  14       29.87       23.35      3.12 o 
  -7   0  14       15.12       12.14      2.51 o 
  -6   0  14      297.20      310.16      7.39 o 
  -5   0  14       78.77       79.79      3.77 o 
  -4   0  14       39.56       43.06      4.31 o 
  -3   0  14      221.74      241.98      6.84 o 
  -2   0  14     1602.61     1696.22     22.22 o 
  -1   0  14      234.06      233.65      9.60 o 
   0   0  14       61.42       57.14      4.63 o 
   1   0  14       28.55       30.72      3.46 o 
   2   0  14      532.05      585.22     13.41 o 
   3   0  14       49.34       42.06      4.41 o 
   4   0  14        1.76        4.91      3.19 o 
   5   0  14        1.32        2.03      6.29 o 
   6   0  14      157.02      159.18      6.95 o 
 -13   1  14       19.20       21.39      2.88 o 
 -12   1  14        0.02       10.66      2.88 o 
 -11   1  14       71.26       72.30      3.81 o 
 -10   1  14      140.44      148.01      4.75 o 
  -9   1  14       11.20        9.10      2.11 o 
  -8   1  14       60.98       58.92      2.93 o 
  -7   1  14       38.61       30.78      2.21 o 
  -6   1  14       89.42       82.13      2.95 o 
  -5   1  14      194.40      197.11      4.02 o 
  -4   1  14      107.78      107.35      3.11 o 
  -3   1  14      206.52      211.49      4.30 o 
  -2   1  14       62.31       87.53      4.49 o 
  -1   1  14      155.41      148.54      4.72 o 
   0   1  14      139.49      148.95      4.73 o 
   1   1  14      104.22      107.74      4.28 o 
   2   1  14        1.67        3.78      2.40 o 
   3   1  14       36.14       36.54      3.14 o 
   4   1  14      181.20      206.17      8.44 o 
   5   1  14       66.09       68.66      3.84 o 
   6   1  14       23.71       29.84      2.95 o 
 -13   2  14       53.59       65.27      3.62 o 
 -12   2  14       13.87       17.15      2.66 o 
 -11   2  14       95.19      118.00      4.54 o 
 -10   2  14        0.26        2.55      2.08 o 
  -9   2  14      178.25      177.40      5.11 o 
  -8   2  14      100.13      103.29      3.90 o 
  -7   2  14       16.45       19.51      2.58 o 
  -6   2  14       25.79       25.15      2.40 o 
  -5   2  14        8.71        9.06      1.80 o 
  -4   2  14       44.69       45.56      2.41 o 
  -3   2  14      293.91      294.07      5.52 o 
  -2   2  14       98.16       93.94      3.38 o 
  -1   2  14        0.83       -2.05      2.05 o 
   0   2  14        7.02       -1.81      2.41 o 
   1   2  14        6.27        9.00      2.33 o 
   2   2  14       69.15       66.56      3.28 o 
   3   2  14      323.11      349.62      7.13 o 
   4   2  14       87.99       93.71      3.96 o 
   5   2  14        0.52        3.23      2.16 o 
   6   2  14        7.37        7.47      2.52 o 
 -13   3  14      109.75      119.99      4.49 o 
 -12   3  14       16.25       16.93      2.59 o 
 -11   3  14       41.49       44.97      3.05 o 
 -10   3  14       18.05       17.89      2.28 o 
  -9   3  14      173.50      186.35      4.96 o 
  -8   3  14       67.65       65.63      3.15 o 
  -7   3  14       29.25       27.94      2.61 o 
  -6   3  14       42.73       33.58      2.29 o 
  -5   3  14      258.91      248.18      4.75 o 
  -4   3  14       41.85       33.00      2.17 o 
  -3   3  14      101.85      120.11      3.50 o 
  -2   3  14        9.97       16.47      2.06 o 
  -1   3  14      183.23      185.82      4.54 o 
   0   3  14        0.47       -2.17      2.17 o 
   1   3  14      306.48      332.29      7.04 o 
   2   3  14      142.14      130.53      5.72 o 
   3   3  14       24.78       34.50      2.79 o 
   4   3  14       21.88       27.90      2.60 o 
   5   3  14      126.05      156.24      5.19 o 
   6   3  14        1.21        2.58      2.32 o 
 -13   4  14       14.43       24.01      2.67 o 
 -12   4  14       29.65       34.16      2.84 o 
 -11   4  14       24.61       25.03      2.57 o 
 -10   4  14        2.75        1.44      2.11 o 
  -9   4  14        0.17       -1.15      2.07 o 
  -8   4  14        0.17        1.10      2.25 o 
  -7   4  14      180.42      168.45      4.93 o 
  -6   4  14        9.27        6.57      1.77 o 
  -5   4  14        4.40        3.91      1.73 o 
  -4   4  14       60.72       50.60      2.62 o 
  -3   4  14      166.04      169.88      3.87 o 
  -2   4  14       76.42       72.60      3.24 o 
  -1   4  14       64.89       65.75      3.04 o 
   0   4  14       38.86       31.49      2.46 o 
   1   4  14        0.11        1.77      2.14 o 
   2   4  14      134.39      149.28      4.82 o 
   3   4  14       33.96       46.00      3.03 o 
   4   4  14       24.52       30.86      3.65 o 
   5   4  14       11.13       16.86      3.00 o 
   6   4  14       10.44       11.06      2.66 o 
 -12   5  14        5.29        6.52      2.07 o 
 -11   5  14        3.08        3.00      2.28 o 
 -10   5  14       29.90       41.46      2.83 o 
  -9   5  14        0.07        0.97      2.47 o 
  -8   5  14       14.30       17.85      2.38 o 
  -7   5  14        1.96        1.92      2.11 o 
  -6   5  14       11.78       14.70      2.21 o 
  -5   5  14        0.56        1.33      1.65 o 
  -4   5  14       11.84        7.10      1.71 o 
  -3   5  14      114.07      125.55      3.64 o 
  -2   5  14       15.31       10.93      2.14 o 
  -1   5  14       10.97        9.12      2.09 o 
   0   5  14      109.38      116.70      3.91 o 
   1   5  14       47.17       49.36      3.71 o 
   2   5  14        6.99        9.65      2.15 o 
   3   5  14        8.37       12.73      2.60 o 
   4   5  14        4.74        9.23      2.24 o 
   5   5  14        0.62        2.54      2.39 o 
   6   5  14        0.04        2.07      2.43 o 
 -12   6  14        6.70        6.14      2.60 o 
 -11   6  14       38.10       46.18      3.14 o 
 -10   6  14        9.89       17.97      2.56 o 
  -9   6  14       73.78       75.01      3.41 o 
  -8   6  14       46.72       37.43      2.71 o 
  -7   6  14      231.71      225.88      4.89 o 
  -6   6  14        0.11       -1.82      1.82 o 
  -5   6  14        1.65        0.18      2.04 o 
  -4   6  14       13.28       15.45      2.04 o 
  -3   6  14       76.68       91.19      3.25 o 
  -2   6  14       82.51       83.03      3.05 o 
  -1   6  14       11.35       13.44      2.04 o 
   0   6  14        8.86        4.24      2.15 o 
   1   6  14        0.16        0.97      2.02 o 
   2   6  14        1.54        3.66      2.17 o 
   3   6  14      125.94      143.81      4.21 o 
   4   6  14       22.72       12.29      2.33 o 
   5   6  14        0.48        2.06      2.24 o 
 -12   7  14        6.95        4.13      2.32 o 
 -11   7  14       15.20       12.71      2.39 o 
 -10   7  14        5.73       13.72      2.22 o 
  -9   7  14       16.54       13.73      2.31 o 
  -8   7  14       13.64        5.72      1.96 o 
  -7   7  14        1.66       -1.41      1.76 o 
  -6   7  14      121.71      106.63      3.24 o 
  -5   7  14      113.06      110.62      3.70 o 
  -4   7  14       18.96       19.60      2.19 o 
  -3   7  14       99.01       92.36      3.34 o 
  -2   7  14        1.89       -1.15      1.78 o 
  -1   7  14        6.19       -1.10      1.86 o 
   0   7  14       22.32       20.20      2.05 o 
   1   7  14       51.10       58.46      3.02 o 
   2   7  14        3.32        5.10      1.95 o 
   3   7  14        2.11        5.11      2.33 o 
   4   7  14       16.10        8.95      2.25 o 
   5   7  14       49.25       55.24      3.43 o 
 -11   8  14        9.67       18.83      2.55 o 
 -10   8  14       28.77       36.95      3.09 o 
  -9   8  14       23.05       23.19      2.20 o 
  -8   8  14      105.85       99.60      3.41 o 
  -7   8  14        0.32       -1.95      1.95 o 
  -6   8  14       46.59       41.70      2.42 o 
  -5   8  14        1.14        2.47      1.86 o 
  -4   8  14       68.87       61.89      3.14 o 
  -3   8  14        0.66        0.57      1.82 o 
  -2   8  14      179.94      184.13      3.94 o 
  -1   8  14      130.04      129.02      4.12 o 
   0   8  14        0.78       -0.46      1.85 o 
   1   8  14        3.56        0.68      1.97 o 
   2   8  14      146.98      141.92      4.40 o 
   3   8  14        9.85       12.28      2.30 o 
   4   8  14       35.10       38.87      3.39 o 
 -11   9  14        8.43        8.21      2.34 o 
 -10   9  14      128.54      113.00      3.97 o 
  -9   9  14       84.37       88.12      3.47 o 
  -8   9  14       57.37       52.01      2.84 o 
  -7   9  14        0.01       -1.08      1.89 o 
  -6   9  14       68.14       69.42      2.97 o 
  -5   9  14       13.93       12.74      2.26 o 
  -4   9  14       57.63       56.48      2.90 o 
  -3   9  14        4.20        2.15      1.90 o 
  -2   9  14        9.99        6.63      1.77 o 
  -1   9  14       44.16       42.22      2.37 o 
   0   9  14       87.31       87.35      3.58 o 
   1   9  14       50.90       43.95      2.80 o 
   2   9  14       17.17       15.62      2.28 o 
   3   9  14        2.09        5.63      2.19 o 
   4   9  14       84.14       99.82      4.26 o 
 -10  10  14        5.81        8.93      2.58 o 
  -9  10  14        2.46        6.27      1.99 o 
  -8  10  14       25.66       23.38      2.90 o 
  -7  10  14       51.69       64.57      3.26 o 
  -6  10  14       13.38       11.63      2.06 o 
  -5  10  14        9.75        8.67      2.12 o 
  -4  10  14        4.27        6.51      2.03 o 
  -3  10  14      112.09      114.73      3.69 o 
  -2  10  14       97.07      115.19      3.88 o 
  -1  10  14       32.63       28.54      2.30 o 
   0  10  14       60.04       60.33      3.07 o 
   1  10  14        3.46        6.40      2.20 o 
   2  10  14      112.45      113.72      4.19 o 
   3  10  14       61.16       68.21      3.34 o 
  -9  11  14       62.74       67.76      3.54 o 
  -8  11  14        7.11        8.02      2.27 o 
  -7  11  14        1.23       -1.99      1.99 o 
  -6  11  14        3.07       -0.10      2.05 o 
  -5  11  14      107.59      118.74      4.43 o 
  -4  11  14       47.44       48.04      3.16 o 
  -3  11  14       16.77       19.89      2.47 o 
  -2  11  14       10.13       15.19      2.31 o 
  -1  11  14       89.46       96.78      3.89 o 
   0  11  14       28.24       36.35      2.71 o 
   1  11  14       85.12      115.91      4.31 o 
   2  11  14       10.24       10.60      2.31 o 
  -8  12  14       33.57       39.15      3.01 o 
  -7  12  14       29.49       31.19      2.59 o 
  -6  12  14       39.93       31.61      2.74 o 
  -5  12  14       74.53       91.17      5.22 o 
  -4  12  14       34.94       38.57      3.59 o 
  -3  12  14      113.67      111.17      4.29 o 
  -2  12  14       31.07       33.72      2.89 o 
  -1  12  14       12.01       18.62      2.72 o 
   0  12  14       40.93       45.24      3.13 o 
   1  12  14       43.01       50.48      3.36 o 
  -6  13  14       28.38       32.84      3.04 o 
  -5  13  14       62.76       73.94      4.08 o 
  -4  13  14       51.21       65.61      3.95 o 
  -3  13  14       15.35       24.17      3.01 o 
  -2  13  14       25.87       23.93      3.05 o 
  -1  13  14       76.53       87.36      5.12 o 
 -12   1  15       74.98       95.64      4.46 o 
 -11   1  15       17.45       17.97      2.66 o 
 -10   1  15       43.31       45.86      3.05 o 
  -9   1  15       28.74       31.24      2.75 o 
  -8   1  15      284.57      296.46      6.43 o 
  -7   1  15      118.87      115.68      4.17 o 
  -6   1  15       13.25        8.80      2.05 o 
  -5   1  15        1.15       -1.75      1.75 o 
  -4   1  15       84.60       89.84      3.24 o 
  -3   1  15        6.98        7.97      1.90 o 
  -2   1  15       48.25       43.38      3.03 o 
  -1   1  15        0.23       -1.47      2.17 o 
   0   1  15      132.64      137.90      5.23 o 
   1   1  15        0.35       -0.72      3.49 o 
   2   1  15       40.12       40.63      5.01 o 
   3   1  15        5.71        8.68      2.53 o 
   4   1  15        2.51        0.51      2.93 o 
   5   1  15        0.43       -2.35      2.35 o 
 -12   2  15       90.11      103.31      4.35 o 
 -11   2  15        1.69        1.49      2.42 o 
 -10   2  15       72.00       63.96      3.51 o 
  -9   2  15       12.89       10.48      2.31 o 
  -8   2  15        2.96        4.23      2.16 o 
  -7   2  15       23.85       20.36      2.39 o 
  -6   2  15      234.34      235.86      5.45 o 
  -5   2  15        1.30       -1.00      1.73 o 
  -4   2  15        0.18       -1.20      1.77 o 
  -3   2  15        8.28       10.13      1.99 o 
  -2   2  15       46.56       49.51      3.33 o 
  -1   2  15       26.69       15.26      2.36 o 
   0   2  15        2.55        3.17      2.35 o 
   1   2  15        0.63        1.85      2.26 o 
   2   2  15       50.13       60.27      3.56 o 
   3   2  15        0.95        5.14      2.23 o 
   4   2  15        2.57        8.69      3.40 o 
   5   2  15        6.44        5.92      2.90 o 
 -12   3  15        1.45        7.17      2.35 o 
 -11   3  15        2.72        9.70      2.41 o 
 -10   3  15       17.26       11.26      2.20 o 
  -9   3  15      106.16      113.95      4.37 o 
  -8   3  15        3.62        2.07      2.29 o 
  -7   3  15        7.95        3.93      2.21 o 
  -6   3  15        3.41        1.36      2.04 o 
  -5   3  15       14.11       15.33      2.13 o 
  -4   3  15       71.03       82.13      3.27 o 
  -3   3  15      135.56      148.30      3.96 o 
  -2   3  15       27.78       22.64      2.51 o 
  -1   3  15        0.88       -2.29      2.29 o 
   0   3  15        2.76        2.98      2.15 o 
   1   3  15       29.27       37.40      3.19 o 
   2   3  15       84.68       94.54      4.25 o 
   3   3  15        3.84       12.72      2.72 o 
   4   3  15        0.06        4.02      2.34 o 
 -11   4  15      248.37      265.74      6.31 o 
 -10   4  15        1.06        3.78      2.45 o 
  -9   4  15       13.88       11.39      2.33 o 
  -8   4  15       32.54       31.24      2.85 o 
  -7   4  15      251.55      254.87      6.11 o 
  -6   4  15       70.90       66.98      3.35 o 
  -5   4  15      176.84      196.01      5.04 o 
  -4   4  15       76.41       72.39      3.50 o 
  -3   4  15      193.12      200.80      4.87 o 
  -2   4  15       67.18       70.35      3.62 o 
  -1   4  15       35.93       42.29      3.06 o 
   0   4  15       61.54       48.49      3.27 o 
   1   4  15       25.48       34.29      3.47 o 
   2   4  15       52.08       59.98      3.62 o 
   3   4  15      340.50      404.17     10.61 o 
   4   4  15       67.32       79.73      4.13 o 
 -11   5  15        9.82       15.60      2.90 o 
 -10   5  15       79.97       90.59      4.20 o 
  -9   5  15      171.79      172.18      5.35 o 
  -8   5  15       44.36       37.19      3.03 o 
  -7   5  15       33.03       30.92      2.83 o 
  -6   5  15       50.67       54.21      3.41 o 
  -5   5  15      423.01      426.12      7.77 o 
  -4   5  15      297.19      300.04      6.51 o 
  -3   5  15      199.49      218.94      5.34 o 
  -2   5  15        0.09       -2.29      2.29 o 
  -1   5  15       27.19       24.96      2.43 o 
   0   5  15       45.80       44.71      3.81 o 
   1   5  15      270.05      322.11      7.35 o 
   2   5  15       77.90       75.99      3.78 o 
   3   5  15        3.19       12.86      3.04 o 
   4   5  15       45.67       50.04      3.58 o 
 -11   6  15       35.90       26.16      2.86 o 
 -10   6  15       64.15       67.64      3.83 o 
  -9   6  15        0.60        1.72      2.28 o 
  -8   6  15       24.07       22.37      2.57 o 
  -7   6  15      151.25      162.25      4.89 o 
  -6   6  15      366.36      371.56      8.68 o 
  -5   6  15      107.88      115.67      4.45 o 
  -4   6  15       80.00       71.74      3.27 o 
  -3   6  15       75.51       66.58      3.08 o 
  -2   6  15      110.63      102.86      4.36 o 
  -1   6  15      148.47      160.22      4.57 o 
   0   6  15       41.58       35.61      2.72 o 
   1   6  15       13.73       13.65      2.20 o 
   2   6  15       72.96       82.14      3.80 o 
   3   6  15       66.21       83.14      3.92 o 
 -10   7  15       69.55       64.89      3.58 o 
  -9   7  15       20.53       16.15      2.35 o 
  -8   7  15      139.51      152.85      4.88 o 
  -7   7  15       63.21       60.19      3.40 o 
  -6   7  15        1.45       10.00      2.34 o 
  -5   7  15      151.24      171.72      4.90 o 
  -4   7  15      186.91      204.60      5.11 o 
  -3   7  15        6.71        2.43      2.17 o 
  -2   7  15       15.08       14.36      2.01 o 
  -1   7  15        0.49       -1.43      1.88 o 
   0   7  15      160.68      164.99      4.65 o 
   1   7  15       32.35       25.38      2.63 o 
   2   7  15        6.75        7.35      2.55 o 
   3   7  15        8.48        7.37      2.72 o 
 -10   8  15       48.34       47.12      3.20 o 
  -9   8  15        5.74        3.12      2.12 o 
  -8   8  15       27.95       24.25      2.74 o 
  -7   8  15        8.14       10.98      2.50 o 
  -6   8  15      192.43      209.77      6.04 o 
  -5   8  15       39.41       36.85      2.86 o 
  -4   8  15       23.08       21.80      2.50 o 
  -3   8  15        0.46       -2.00      2.00 o 
  -2   8  15       40.97       51.65      3.00 o 
  -1   8  15       32.60       33.34      2.50 o 
   0   8  15       18.47       17.75      2.15 o 
   1   8  15        1.26       -0.64      2.19 o 
   2   8  15       53.07       59.38      3.46 o 
  -9   9  15       57.08       66.96      3.70 o 
  -8   9  15        1.81       -2.01      2.01 o 
  -7   9  15        0.17       -1.40      1.93 o 
  -6   9  15       31.96       32.60      2.69 o 
  -5   9  15       27.59       31.53      2.68 o 
  -4   9  15       62.69       66.00      3.10 o 
  -3   9  15        2.20       -0.07      2.04 o 
  -2   9  15        9.54        2.91      2.63 o 
  -1   9  15       12.25       12.94      2.40 o 
   0   9  15       10.57        9.17      2.43 o 
   1   9  15       27.61       32.74      2.92 o 
   2   9  15       20.55       19.55      2.58 o 
  -8  10  15        0.08       -2.21      2.21 o 
  -7  10  15        4.97       -2.21      2.21 o 
  -6  10  15        5.91        7.85      2.02 o 
  -5  10  15       80.95       90.53      3.80 o 
  -4  10  15        4.66        3.19      2.11 o 
  -3  10  15       45.08       41.64      2.72 o 
  -2  10  15        0.25       -1.19      2.31 o 
  -1  10  15       12.65       16.35      2.42 o 
   0  10  15        0.52       -2.41      2.41 o 
  -6  11  15        3.91        1.46      2.25 o 
  -5  11  15       22.30       20.55      2.65 o 
  -4  11  15        0.07       -2.27      2.53 o 
  -3  11  15        0.01       -1.55      2.60 o 
  -2  11  15        0.35       -2.08      2.32 o 
  -1  11  15        9.89        6.42      2.25 o 
 -11   0  16       53.45       48.72      5.33 o 
 -10   0  16      120.31      146.31      7.59 o 
  -9   0  16       67.08       72.51      5.55 o 
  -8   0  16       23.37       29.38      4.36 o 
  -7   0  16       52.93       59.16      6.22 o 
  -6   0  16      111.71      104.91      7.49 o 
  -5   0  16       33.85       28.46      3.04 o 
  -4   0  16        8.63        9.91      3.12 o 
  -3   0  16       23.91       21.03      2.94 o 
  -2   0  16       64.29       58.10      4.36 o 
  -1   0  16       90.32       98.47      7.17 o 
   0   0  16       17.47       10.74      5.18 o 
   1   0  16        7.29       13.29      3.94 o 
   2   0  16        5.73        6.02      4.39 o 
   3   0  16       28.27       17.15      5.62 o 
 -11   1  16        1.00        5.73      2.64 o 
 -10   1  16       20.44       23.32      3.07 o 
  -9   1  16        3.72        6.15      2.28 o 
  -8   1  16      169.32      187.06      5.88 o 
  -7   1  16       45.46       54.10      3.52 o 
  -6   1  16        0.55       -2.42      2.42 o 
  -5   1  16        7.34        2.99      1.95 o 
  -4   1  16      135.50      141.21      4.28 o 
  -3   1  16       75.89       69.76      3.22 o 
  -2   1  16       34.03       24.24      2.49 o 
  -1   1  16       36.71       27.25      2.73 o 
   0   1  16       36.13       56.83      3.69 o 
   1   1  16       86.61       97.31      4.29 o 
   2   1  16       75.26       82.24      4.14 o 
   3   1  16       43.11       42.86      3.25 o 
 -10   2  16       13.73        9.53      2.38 o 
  -9   2  16        7.97        5.93      2.33 o 
  -8   2  16        0.31        1.73      2.19 o 
  -7   2  16       31.20       27.22      2.66 o 
  -6   2  16        0.57       -2.29      2.29 o 
  -5   2  16      103.93      120.19      4.50 o 
  -4   2  16       98.29       98.06      3.77 o 
  -3   2  16       11.51       10.46      2.09 o 
  -2   2  16        0.23       -0.97      2.40 o 
  -1   2  16       26.50       34.48      3.09 o 
   0   2  16      218.64      225.13      6.26 o 
   1   2  16       72.61       85.12      4.49 o 
   2   2  16        3.84       18.49      3.09 o 
   3   2  16      202.72      246.47      7.50 o 
 -10   3  16        0.12       -2.47      2.47 o 
  -9   3  16       64.92       76.63      3.87 o 
  -8   3  16        5.32       -2.41      2.41 o 
  -7   3  16        3.88        0.68      3.09 o 
  -6   3  16        2.67       -1.70      2.16 o 
  -5   3  16       59.42       66.50      3.33 o 
  -4   3  16       65.09       63.88      3.40 o 
  -3   3  16       77.65       87.62      3.84 o 
  -2   3  16        1.58       -2.16      2.16 o 
  -1   3  16        3.02       -1.50      2.28 o 
   0   3  16       21.14       29.57      3.16 o 
   1   3  16      100.95      128.94      5.08 o 
   2   3  16      177.05      208.60      6.47 o 
 -10   4  16        4.04        2.40      2.28 o 
  -9   4  16        1.27       -1.51      2.28 o 
  -8   4  16        1.87       -2.53      2.53 o 
  -7   4  16       21.51       23.15      2.53 o 
  -6   4  16       24.55       26.75      2.77 o 
  -5   4  16        6.86       12.60      2.27 o 
  -4   4  16       36.30       35.19      2.97 o 
  -3   4  16       87.28       86.24      3.77 o 
  -2   4  16        5.66        0.08      2.21 o 
  -1   4  16       36.42       39.71      3.14 o 
   0   4  16        9.37       10.34      2.83 o 
   1   4  16        4.23       11.99      2.86 o 
   2   4  16       11.30       17.75      2.68 o 
 -10   5  16        8.48        1.69      2.29 o 
  -9   5  16       12.43       13.97      2.43 o 
  -8   5  16       45.01       51.33      3.45 o 
  -7   5  16       29.06       27.02      2.86 o 
  -6   5  16        2.51        9.70      2.62 o 
  -5   5  16       30.49       32.32      3.31 o 
  -4   5  16        5.68        4.70      2.20 o 
  -3   5  16       10.10        4.07      2.12 o 
  -2   5  16        9.16        2.65      2.28 o 
  -1   5  16        0.37       -2.94      2.94 o 
   0   5  16       99.04      116.00      4.83 o 
   1   5  16        1.84        3.15      3.04 o 
   2   5  16       16.63       26.62      2.93 o 
  -9   6  16        0.51       -2.42      2.42 o 
  -8   6  16       21.98       18.78      2.60 o 
  -7   6  16       29.40       36.06      3.41 o 
  -6   6  16       91.72      116.02      5.35 o 
  -5   6  16        3.49        7.27      2.66 o 
  -4   6  16       24.30       18.60      2.56 o 
  -3   6  16       12.74       11.37      2.47 o 
  -2   6  16       13.31        9.04      2.18 o 
  -1   6  16        0.55       -2.25      2.77 o 
   0   6  16        0.47       -2.72      2.72 o 
   1   6  16        0.03        0.05      2.78 o 
  -8   7  16       43.54       44.13      4.15 o 
  -7   7  16        6.97       15.70      3.67 o 
  -6   7  16        9.00       20.23      3.07 o 
  -5   7  16        3.47        6.93      2.41 o 
  -4   7  16       19.63       11.11      2.26 o 
  -3   7  16       41.96       35.98      2.81 o 
  -2   7  16        0.09       -2.30      2.30 o 
  -1   7  16        4.30        3.86      2.00 o 
   0   7  16        0.51       -2.19      2.19 o 
  -7   8  16       32.33       41.95      3.59 o 
  -6   8  16      188.76      208.24      6.52 o 
  -5   8  16        9.21       10.59      2.75 o 
  -4   8  16        1.05       -2.22      2.22 o 
  -3   8  16        2.77       -1.46      2.62 o 
  -2   8  16       15.00       15.45      2.36 o 
  -1   8  16        8.61        9.53      2.26 o 
  -6   9  16        0.27        6.26      2.40 o 
  -5   9  16        3.76        3.84      2.20 o 
  -4   9  16       35.31       40.14      2.93 o 
  -3   9  16       22.69       18.65      2.35 o 
  -2   9  16       22.49       20.99      2.56 o 
  -8   1  17      106.35      105.93      5.79 o 
  -7   1  17        5.16        0.23      3.27 o 
  -6   1  17        2.95       -1.07      3.20 o 
  -5   1  17       12.97        9.15      2.38 o 
  -4   1  17       15.34       14.21      2.16 o 
  -3   1  17       42.15       44.68      3.14 o 
  -2   1  17        5.98        9.88      2.42 o 
  -1   1  17       23.49       27.89      3.58 o 
   0   1  17       51.86       64.36      4.07 o 
  -8   2  17        3.69        4.24      2.47 o 
  -7   2  17        0.09       -2.84      3.63 o 
  -6   2  17       18.11       19.85      2.82 o 
  -5   2  17       36.68       36.70      3.02 o 
  -4   2  17       40.74       49.55      3.21 o 
  -3   2  17      116.86      127.92      4.58 o 
  -2   2  17        0.21       -0.85      2.26 o 
  -1   2  17       15.85       13.80      3.04 o 
   0   2  17       47.44       57.49      4.14 o 
  -8   3  17       15.92        9.72      2.73 o 
  -7   3  17       37.02       39.55      3.23 o 
  -6   3  17       83.76       73.14      4.05 o 
  -5   3  17       37.67       46.05      3.41 o 
  -4   3  17       19.18       32.78      4.20 o 
  -3   3  17       99.97      111.86      4.32 o 
  -2   3  17       67.95       68.98      3.59 o 
  -1   3  17       32.30       32.40      3.40 o 
   0   3  17       29.63       37.64      3.39 o 
  -7   4  17        5.12        5.36      2.62 o 
  -6   4  17        0.26        1.29      2.48 o 
  -5   4  17      214.57      235.37      7.43 o 
  -4   4  17      127.78      122.46      5.15 o 
  -3   4  17        0.80        1.84      2.40 o 
  -2   4  17       10.79        8.49      2.77 o 
  -1   4  17        7.25       11.40      2.80 o 
  -7   5  17       60.64       70.75      4.20 o 
  -6   5  17       61.76       76.06      4.75 o 
  -5   5  17        1.39        3.28      2.62 o 
  -4   5  17       22.34       15.08      2.65 o 
  -3   5  17       23.59       27.52      3.07 o 
  -2   5  17       44.36       41.59      3.51 o 
  -5   6  17       82.30       89.12      4.87 o 
  -4   6  17       24.43       24.68      2.90 o 
  -3   6  17       20.88        9.75      2.69 o 
                                                 
